# Supplementary material for: Aqua­bis­[4-(methyl­sulfan­yl)benzoato-κO]bis­(pyridine-κN)copper(II)
Source: Acta Crystallogr Sect E Struct Rep Online. 2010 Sep 8;66(Pt 10):m1219. doi: 10.1107/S1600536810035336 (PMC2983350; doi:10.1107/S1600536810035336)
Supplement: Supplementary file 1 [file e-66-m1219-sup1.cif]

##############################################################################
###                                                                        ###
###        Electronic paper (Acta Crystallographica Section E)             ###
###                                                                        ###
##############################################################################
#                                                                            #
# This CIF contains the data in a paper accepted for publication in Acta     #
# Crystallographica Section E. It conforms to the requirements of Notes      #
# for Authors for Section E, and has been peer reviewed under the auspices   #
# of the IUCr Commission on Journals.                                        #
#                                                                            #
# Full details of the Crystallographic Information File format               #
# are given in the paper "The Crystallographic Information File (CIF):       #
# a New Standard Archive File for Crystallography" by S. R. Hall, F. H.      #
# Allen and I. D. Brown [Acta Cryst. (1991), A47, 655-685].                  #
#                                                                            #
# The current version of the core CIF dictionary is obtainable from          #
# ftp://ftp.iucr.org/pub/cif_core.dic. The current version number is 2.4.    #
#                                                                            #
# Software is freely available for graphical display of the structure(s) in  #
# this CIF.  For information consult the CIF home page http://www.iucr.org/  #
# cif/home.html                                                              #
#                                                                            #
# This file may be used for bona fide research purposes within the           #
# scientific community so long as proper attribution is given to the journal # 
# article from which it was obtained.                                        #
#                                                                            #
##############################################################################
                                             
data_global
_audit_creation_method     'from SHELXL97 CIF and IUCr SHELXL97-template'
_journal_date_recd_electronic     2010-08-22
_journal_date_accepted     2010-09-01
_journal_name_full     'Acta Crystallographica, Section E'
_journal_year     2010
_journal_volume     66
_journal_issue     10
_journal_page_first     m1219
_journal_page_last     m1219
_journal_paper_category     QM
_journal_coeditor_code     CV2757
_publ_contact_author_name     'Prof. Shi, Yu -Jun'
_publ_contact_author_address
;
College of Chemistry and Chemical Engineering
Nantong University,
Nantong, 226009
People's Republic of China
;
_publ_contact_author_email     jgq3518@163.com
_publ_contact_author_fax     ?
_publ_contact_author_phone     ?
_publ_section_title
;\
Aquabis[4-(methylsulfanyl)benzoato-\k<i>O</i>]bis(pyridine-\k<i>N</i>)\
copper(II)
;
loop_
    _publ_author_name
    _publ_author_address
    'Jiang, Guo-Qing'
;
College of Chemistry and Chemical Engineering
Nantong University,
Nantong 226009
People's Republic of China
;
    'Chen, Jian-Hua'
;
College of Chemistry and Chemical Engineering
Nantong University,
Nantong 226009
People's Republic of China
;
    'Wang, Miao'
;
College of Chemistry and Chemical Engineering
Nantong University,
Nantong 226009
People's Republic of China
;
    'Shi, Yu-Jun'
;
College of Chemistry and Chemical Engineering
Nantong University,
Nantong 226009
People's Republic of China
;
data_I
_chemical_name_systematic
;
Aquabis[4-(methylsulfanyl)benzoato-\k<i>O</i>]bis(pyridine-\k<i>N</i>)copper(II)
;
_chemical_name_common     ?
_chemical_formula_moiety     'C26 H26 Cu N2 O5 S2'
_chemical_formula_sum     'C26 H26 Cu N2 O5 S2'
_chemical_formula_iupac     '[Cu (C8 H7 O2 S)2 (C5 H5 N)2 (H2 O)]'
_chemical_formula_weight     574.15
_chemical_melting_point     ?
_symmetry_cell_setting     monoclinic
_symmetry_space_group_name_H-M     'P 21/c'
_symmetry_space_group_name_Hall     '-P 2ybc'
loop_
    _symmetry_equiv_pos_as_xyz
    'x, y, z'
    '-x, y+1/2, -z+1/2'
    '-x, -y, -z'
    'x, -y-1/2, z-1/2'
_cell_length_a     25.676(5)
_cell_length_b     6.0030(11)
_cell_length_c     17.026(3)
_cell_angle_alpha     90.00
_cell_angle_beta     97.753(4)
_cell_angle_gamma     90.00
_cell_volume     2600.3(8)
_cell_formula_units_Z     4
_cell_measurement_reflns_used     4039
_cell_measurement_theta_min     2.40
_cell_measurement_theta_max     27.22
_cell_measurement_temperature     293(2)
_exptl_crystal_description     prism
_exptl_crystal_colour     blue
_exptl_crystal_size_max     0.22
_exptl_crystal_size_mid     0.16
_exptl_crystal_size_min     0.10
_exptl_crystal_density_diffrn     1.467
_exptl_crystal_density_meas     ?
_exptl_crystal_density_method     'not measured'
_exptl_crystal_F_000     1188
_exptl_absorpt_coefficient_mu     1.040
_exptl_absorpt_correction_type     multi-scan
_exptl_absorpt_process_details     '(SADABS; Bruker, 2000)'
_exptl_absorpt_correction_T_min     0.8854
_exptl_absorpt_correction_T_max     0.9031
_exptl_special_details
;
;
_diffrn_ambient_temperature     293(2)
_diffrn_radiation_type     MoK\a
_diffrn_radiation_wavelength     0.71073
_diffrn_radiation_source     'fine-focus sealed tube'
_diffrn_radiation_monochromator     graphite
_diffrn_measurement_device_type     'Bruker SMART APEX CCD area-detector'
_diffrn_measurement_method     'phi and omega scans'
_diffrn_detector_area_resol_mean     ?
_diffrn_reflns_number     14401
_diffrn_reflns_av_R_equivalents     0.0341
_diffrn_reflns_av_sigmaI/netI     0.0390
_diffrn_reflns_theta_min     1.60
_diffrn_reflns_theta_max     25.50
_diffrn_reflns_theta_full     25.50
_diffrn_measured_fraction_theta_max     0.996
_diffrn_measured_fraction_theta_full     0.996
_diffrn_reflns_limit_h_min     -30
_diffrn_reflns_limit_h_max     31
_diffrn_reflns_limit_k_min     -5
_diffrn_reflns_limit_k_max     7
_diffrn_reflns_limit_l_min     -20
_diffrn_reflns_limit_l_max     20
_diffrn_standards_number     ?
_diffrn_standards_interval_count     ?
_diffrn_standards_interval_time     ?
_diffrn_standards_decay_%     ?
_refine_special_details
;
Refinement of <i>F</i>^2^ against ALL reflections. The weighted <i>R</i>-factor
<i>wR</i> and goodness of fit <i>S</i> are based on <i>F</i>^2^, conventional
<i>R</i>-factors <i>R</i> are based on <i>F</i>, with <i>F</i> set to zero for
negative <i>F</i>^2^. The threshold expression of <i>F</i>^2^ >
\s(<i>F</i>^2^) is used only for calculating <i>R</i>-factors(gt) <i>etc</i>.
and is not relevant to the choice of reflections for refinement.
<i>R</i>-factors based on <i>F</i>^2^ are statistically about twice as large
as those based on <i>F</i>, and <i>R</i>- factors based on ALL data will be
even larger.
;
_reflns_number_total     4822
_reflns_number_gt     3640
_reflns_threshold_expression     I>2sigma(I)
_refine_ls_structure_factor_coef     Fsqd
_refine_ls_matrix_type     full
_refine_ls_R_factor_all     0.0543
_refine_ls_R_factor_gt     0.0350
_refine_ls_wR_factor_gt     0.0963
_refine_ls_wR_factor_ref     0.1064
_refine_ls_goodness_of_fit_ref     0.996
_refine_ls_restrained_S_all     0.999
_refine_ls_number_reflns     4822
_refine_ls_number_parameters     332
_refine_ls_number_restraints     20
_refine_ls_hydrogen_treatment     mixed
_refine_ls_weighting_scheme     calc
_refine_ls_weighting_details
                 'calc w=1/[\s^2^(Fo^2^)+(0.0646P)^2^] where P=(Fo^2^+2Fc^2^)/3'
_atom_sites_solution_hydrogens     geom
_atom_sites_solution_primary     direct
_atom_sites_solution_secondary     difmap
_refine_ls_shift/su_max     0.003
_refine_ls_shift/su_mean     0.000
_refine_diff_density_max     0.282
_refine_diff_density_min     -0.321
_refine_ls_extinction_method     none
_refine_ls_extinction_coef     ?
loop_
    _atom_type_symbol
    _atom_type_description
    _atom_type_scat_dispersion_real
    _atom_type_scat_dispersion_imag
    _atom_type_scat_source
    'C' 'C' 0.0033 0.0016
                         'International Tables Vol C Tables 4.2.6.8 and 6.1.1.4'
    'H' 'H' 0.0000 0.0000
                         'International Tables Vol C Tables 4.2.6.8 and 6.1.1.4'
    'N' 'N' 0.0061 0.0033
                         'International Tables Vol C Tables 4.2.6.8 and 6.1.1.4'
    'O' 'O' 0.0106 0.0060
                         'International Tables Vol C Tables 4.2.6.8 and 6.1.1.4'
    'S' 'S' 0.1246 0.1234
                         'International Tables Vol C Tables 4.2.6.8 and 6.1.1.4'
    'Cu' 'Cu' 0.3201 1.2651
                         'International Tables Vol C Tables 4.2.6.8 and 6.1.1.4'
_computing_data_collection     'SMART (Bruker, 2000)'
_computing_cell_refinement     'SAINT (Bruker, 2000)'
_computing_data_reduction     'SAINT (Bruker, 2000)'
_computing_structure_solution     'SHELXTL (Sheldrick, 2008)'
_computing_structure_refinement     'SHELXTL (Sheldrick, 2008)'
_computing_molecular_graphics     'SHELXTL (Sheldrick, 2008)'
_computing_publication_material     'SHELXTL (Sheldrick, 2008)'
loop_
    _atom_site_type_symbol
    _atom_site_label
    _atom_site_fract_x
    _atom_site_fract_y
    _atom_site_fract_z
    _atom_site_U_iso_or_equiv
    _atom_site_adp_type
    _atom_site_calc_flag
    _atom_site_refinement_flags
    _atom_site_occupancy
    _atom_site_disorder_assembly
    _atom_site_disorder_group
    Cu Cu1 0.743521(11) 0.02678(5) 0.137765(17) 0.03387(12) Uani d . 1 . .
    S S1 0.45561(3) -0.03164(14) -0.19282(5) 0.0620(2) Uani d . 1 . .
    S S2 1.05166(4) -0.0851(2) 0.41678(7) 0.0901(4) Uani d . 1 . .
    C C1 0.50925(10) -0.0745(5) -0.11836(15) 0.0409(6) Uani d . 1 . .
    C C2 0.51918(10) -0.2719(5) -0.07666(17) 0.0464(7) Uani d . 1 . .
    H H2 0.4961 -0.3912 -0.0864 0.056 Uiso calc R 1 . .
    C C3 0.56350(10) -0.2922(4) -0.02033(15) 0.0415(6) Uani d . 1 . .
    H H3 0.5699 -0.4262 0.0066 0.050 Uiso calc R 1 . .
    C C4 0.59820(9) -0.1168(4) -0.00363(14) 0.0341(5) Uani d . 1 . .
    C C5 0.58709(10) 0.0812(5) -0.04404(16) 0.0434(6) Uani d . 1 . .
    H H5 0.6094 0.2023 -0.0327 0.052 Uiso calc R 1 . .
    C C6 0.54381(11) 0.1033(5) -0.10060(16) 0.0475(7) Uani d . 1 . .
    H H6 0.5375 0.2379 -0.1272 0.057 Uiso calc R 1 . .
    C C7 0.41908(12) -0.2863(6) -0.1935(2) 0.0723(10) Uani d . 1 . .
    H H7A 0.3887 -0.2776 -0.2329 0.108 Uiso calc R 1 . .
    H H7B 0.4082 -0.3094 -0.1423 0.108 Uiso calc R 1 . .
    H H7C 0.4408 -0.4084 -0.2056 0.108 Uiso calc R 1 . .
    C C8 0.64799(9) -0.1484(5) 0.05272(14) 0.0371(6) Uani d . 1 . .
    C C9 0.98963(11) -0.0843(5) 0.35707(17) 0.0519(7) Uani d . 1 . .
    C C10 0.97517(11) -0.2785(5) 0.31685(18) 0.0564(8) Uani d . 1 . .
    H H10 0.9984 -0.3980 0.3200 0.068 Uiso calc R 1 . .
    C C11 0.92676(10) -0.2969(5) 0.27216(17) 0.0493(7) Uani d . 1 . .
    H H11 0.9171 -0.4307 0.2468 0.059 Uiso calc R 1 . .
    C C12 0.89200(9) -0.1183(5) 0.26422(15) 0.0378(6) Uani d . 1 . .
    C C13 0.90713(11) 0.0767(5) 0.30264(16) 0.0447(6) Uani d . 1 . .
    H H13 0.8845 0.1984 0.2976 0.054 Uiso calc R 1 . .
    C C14 0.95556(11) 0.0948(5) 0.34880(17) 0.0539(8) Uani d . 1 . .
    H H14 0.9652 0.2283 0.3744 0.065 Uiso calc R 1 . .
    C C15 1.06228(15) 0.1976(8) 0.4476(3) 0.1061(16) Uani d . 1 . .
    H H15A 1.0967 0.2120 0.4772 0.159 Uiso calc R 1 . .
    H H15B 1.0363 0.2403 0.4803 0.159 Uiso calc R 1 . .
    H H15C 1.0596 0.2924 0.4018 0.159 Uiso calc R 1 . .
    C C16 0.83848(10) -0.1431(5) 0.21525(16) 0.0440(6) Uani d . 1 . .
    C C17 0.77130(11) -0.1691(5) -0.01263(17) 0.0519(6) Uani d U 1 . .
    H H17A 0.7478 -0.2801 -0.0025 0.062 Uiso calc R 1 . .
    C C18 0.79446(12) -0.1837(5) -0.08029(17) 0.0555(6) Uani d U 1 . .
    H H18A 0.7870 -0.3029 -0.1148 0.067 Uiso calc R 1 . .
    C C19 0.82878(12) -0.0210(5) -0.09659(18) 0.0556(6) Uani d U 1 . .
    H H19A 0.8443 -0.0257 -0.1428 0.067 Uiso calc R 1 . .
    C C20 0.83972(12) 0.1497(6) -0.04289(17) 0.0590(8) Uani d . 1 . .
    H H20 0.8634 0.2614 -0.0517 0.071 Uiso calc R 1 . .
    C C21 0.81514(11) 0.1524(5) 0.02388(17) 0.0533(8) Uani d . 1 . .
    H H21 0.8228 0.2682 0.0599 0.064 Uiso calc R 1 . .
    C C22 0.67778(10) -0.1574(5) 0.25511(15) 0.0442(6) Uani d . 1 . .
    H H22 0.6689 -0.2670 0.2171 0.053 Uiso calc R 1 . .
    C C23 0.65702(11) -0.1699(5) 0.32568(17) 0.0507(7) Uani d . 1 . .
    H H23 0.6349 -0.2870 0.3349 0.061 Uiso calc R 1 . .
    C C24 0.66933(12) -0.0074(5) 0.38224(17) 0.0513(7) Uani d . 1 . .
    H H24 0.6559 -0.0130 0.4302 0.062 Uiso calc R 1 . .
    C C25 0.70184(12) 0.1627(5) 0.36627(17) 0.0535(8) Uani d . 1 . .
    H H25 0.7105 0.2757 0.4031 0.064 Uiso calc R 1 . .
    C C26 0.72176(11) 0.1645(5) 0.29452(15) 0.0462(7) Uani d . 1 . .
    H H26 0.7440 0.2799 0.2842 0.055 Uiso calc R 1 . .
    N N1 0.78083(8) -0.0024(3) 0.03984(13) 0.0399(5) Uani d . 1 . .
    N N2 0.71013(8) 0.0062(3) 0.23945(12) 0.0381(5) Uani d . 1 . .
    O O1 0.66052(7) -0.3399(3) 0.07546(11) 0.0523(5) Uani d . 1 . .
    O O2 0.67505(7) 0.0256(3) 0.07148(11) 0.0448(5) Uani d . 1 . .
    O O3 0.82353(9) -0.3270(4) 0.19108(17) 0.0859(8) Uani d . 1 . .
    O O4 0.81221(7) 0.0363(3) 0.20312(11) 0.0444(5) Uani d . 1 . .
    O O1W 0.74339(8) 0.4003(4) 0.13501(13) 0.0558(6) Uani d D 1 . .
    H H1WA 0.7665(10) 0.495(4) 0.148(2) 0.067 Uiso d D 1 . .
    H H1WB 0.7188(10) 0.478(5) 0.1131(18) 0.067 Uiso d D 1 . .
loop_
    _atom_site_aniso_label
    _atom_site_aniso_U_11
    _atom_site_aniso_U_22
    _atom_site_aniso_U_33
    _atom_site_aniso_U_12
    _atom_site_aniso_U_13
    _atom_site_aniso_U_23
    Cu1 0.02653(17) 0.0401(2) 0.03353(19) -0.00232(12) -0.00137(12) 0.00054(13)
    S1 0.0502(5) 0.0705(6) 0.0579(5) 0.0065(4) -0.0202(4) 0.0042(4)
    S2 0.0474(5) 0.1133(9) 0.0982(8) -0.0033(5) -0.0316(5) 0.0246(6)
    C1 0.0335(13) 0.0487(17) 0.0383(14) 0.0056(12) -0.0030(11) -0.0035(12)
    C2 0.0362(14) 0.0432(16) 0.0563(17) -0.0065(12) -0.0066(12) -0.0001(13)
    C3 0.0377(14) 0.0403(15) 0.0449(15) -0.0017(12) -0.0007(11) 0.0066(12)
    C4 0.0277(12) 0.0388(15) 0.0357(13) 0.0005(11) 0.0033(10) -0.0010(11)
    C5 0.0412(15) 0.0377(16) 0.0491(16) -0.0042(12) -0.0020(12) -0.0006(12)
    C6 0.0491(17) 0.0372(16) 0.0541(17) 0.0052(13) -0.0004(13) 0.0070(12)
    C7 0.0495(18) 0.091(3) 0.070(2) -0.0060(18) -0.0178(16) -0.0078(18)
    C8 0.0288(12) 0.0525(18) 0.0295(13) 0.0012(12) 0.0020(10) -0.0004(11)
    C9 0.0363(15) 0.068(2) 0.0481(17) -0.0031(14) -0.0054(12) 0.0142(15)
    C10 0.0419(16) 0.060(2) 0.065(2) 0.0138(14) 0.0010(14) 0.0139(16)
    C11 0.0425(15) 0.0414(17) 0.0617(19) 0.0044(13) -0.0017(13) 0.0033(13)
    C12 0.0308(13) 0.0425(15) 0.0397(14) -0.0015(11) 0.0029(11) 0.0050(11)
    C13 0.0395(15) 0.0477(17) 0.0451(16) 0.0044(13) -0.0012(12) -0.0029(12)
    C14 0.0459(17) 0.058(2) 0.0548(18) -0.0042(14) -0.0053(14) -0.0064(14)
    C15 0.069(3) 0.121(4) 0.116(4) -0.032(3) -0.032(2) 0.003(3)
    C16 0.0338(14) 0.0492(18) 0.0476(16) -0.0039(13) -0.0003(12) 0.0055(13)
    C17 0.0516(13) 0.0577(15) 0.0475(13) -0.0102(11) 0.0108(11) -0.0042(11)
    C18 0.0569(13) 0.0613(15) 0.0499(13) -0.0086(11) 0.0129(11) -0.0094(11)
    C19 0.0542(13) 0.0644(15) 0.0506(13) -0.0081(11) 0.0157(11) -0.0053(11)
    C20 0.0530(18) 0.074(2) 0.0526(18) -0.0221(16) 0.0170(15) -0.0016(15)
    C21 0.0448(16) 0.060(2) 0.0546(18) -0.0162(14) 0.0063(14) -0.0073(14)
    C22 0.0423(15) 0.0474(17) 0.0421(15) -0.0053(13) 0.0028(12) 0.0003(12)
    C23 0.0491(17) 0.0527(19) 0.0514(18) -0.0027(14) 0.0108(14) 0.0084(14)
    C24 0.0525(17) 0.063(2) 0.0395(15) 0.0116(15) 0.0114(13) 0.0025(13)
    C25 0.0577(18) 0.058(2) 0.0436(17) 0.0038(15) 0.0017(14) -0.0129(13)
    C26 0.0455(16) 0.0506(18) 0.0409(16) -0.0058(13) 0.0000(12) -0.0047(12)
    N1 0.0318(11) 0.0475(14) 0.0391(12) -0.0038(9) -0.0001(9) 0.0010(9)
    N2 0.0329(11) 0.0453(14) 0.0348(11) -0.0004(9) 0.0003(9) -0.0005(9)
    O1 0.0463(11) 0.0509(13) 0.0545(12) 0.0128(9) -0.0120(9) 0.0022(9)
    O2 0.0319(9) 0.0566(12) 0.0432(11) -0.0077(8) -0.0049(8) -0.0044(8)
    O3 0.0617(15) 0.0459(15) 0.136(2) -0.0108(11) -0.0391(15) -0.0075(13)
    O4 0.0307(9) 0.0524(12) 0.0477(11) 0.0057(8) -0.0039(8) -0.0022(8)
    O1W 0.0399(11) 0.0351(12) 0.0856(16) -0.0016(8) -0.0157(11) 0.0048(10)
_geom_special_details
;
All e.s.d.'s (except the e.s.d. in the dihedral angle between two l.s. planes)
are estimated using the full covariance matrix. The cell e.s.d.'s are taken
into account individually in the estimation of e.s.d.'s in distances, angles
and torsion angles; correlations between e.s.d.'s in cell parameters are only
used when they are defined by crystal symmetry. An approximate (isotropic)
treatment of cell e.s.d.'s is used for estimating e.s.d.'s involving l.s.
planes.
;
loop_
    _geom_bond_atom_site_label_1
    _geom_bond_atom_site_label_2
    _geom_bond_site_symmetry_2
    _geom_bond_distance
    _geom_bond_publ_flag
    Cu1 O4 . 1.9550(18) ?
    Cu1 O2 . 1.9567(18) ?
    Cu1 N2 . 2.037(2) ?
    Cu1 N1 . 2.039(2) ?
    Cu1 O1W . 2.243(2) ?
    S1 C1 . 1.761(3) ?
    S1 C7 . 1.793(4) ?
    S2 C9 . 1.770(3) ?
    S2 C15 . 1.786(5) ?
    C1 C2 . 1.387(4) ?
    C1 C6 . 1.395(4) ?
    C2 C3 . 1.391(3) ?
    C2 H2 . 0.9300 ?
    C3 C4 . 1.384(3) ?
    C3 H3 . 0.9300 ?
    C4 C5 . 1.384(4) ?
    C4 C8 . 1.503(3) ?
    C5 C6 . 1.375(4) ?
    C5 H5 . 0.9300 ?
    C6 H6 . 0.9300 ?
    C7 H7A . 0.9600 ?
    C7 H7B . 0.9600 ?
    C7 H7C . 0.9600 ?
    C8 O1 . 1.241(3) ?
    C8 O2 . 1.271(3) ?
    C9 C10 . 1.377(4) ?
    C9 C14 . 1.381(4) ?
    C10 C11 . 1.371(4) ?
    C10 H10 . 0.9300 ?
    C11 C12 . 1.390(4) ?
    C11 H11 . 0.9300 ?
    C12 C13 . 1.371(4) ?
    C12 C16 . 1.515(3) ?
    C13 C14 . 1.383(4) ?
    C13 H13 . 0.9300 ?
    C14 H14 . 0.9300 ?
    C15 H15A . 0.9600 ?
    C15 H15B . 0.9600 ?
    C15 H15C . 0.9600 ?
    C16 O3 . 1.222(3) ?
    C16 O4 . 1.272(3) ?
    C17 N1 . 1.342(3) ?
    C17 C18 . 1.369(4) ?
    C17 H17A . 0.9300 ?
    C18 C19 . 1.368(4) ?
    C18 H18A . 0.9300 ?
    C19 C20 . 1.377(4) ?
    C19 H19A . 0.9300 ?
    C20 C21 . 1.373(4) ?
    C20 H20 . 0.9300 ?
    C21 N1 . 1.333(3) ?
    C21 H21 . 0.9300 ?
    C22 N2 . 1.336(3) ?
    C22 C23 . 1.381(4) ?
    C22 H22 . 0.9300 ?
    C23 C24 . 1.377(4) ?
    C23 H23 . 0.9300 ?
    C24 C25 . 1.369(4) ?
    C24 H24 . 0.9300 ?
    C25 C26 . 1.387(4) ?
    C25 H25 . 0.9300 ?
    C26 N2 . 1.340(3) ?
    C26 H26 . 0.9300 ?
    O1W H1WA . 0.826(18) ?
    O1W H1WB . 0.832(18) ?
loop_
    _geom_angle_atom_site_label_1
    _geom_angle_atom_site_label_2
    _geom_angle_atom_site_label_3
    _geom_angle_site_symmetry_1
    _geom_angle_site_symmetry_3
    _geom_angle
    _geom_angle_publ_flag
    O4 Cu1 O2 . . 178.45(8) ?
    O4 Cu1 N2 . . 88.21(8) ?
    O2 Cu1 N2 . . 92.39(8) ?
    O4 Cu1 N1 . . 88.89(8) ?
    O2 Cu1 N1 . . 90.73(8) ?
    N2 Cu1 N1 . . 171.03(8) ?
    O4 Cu1 O1W . . 88.93(7) ?
    O2 Cu1 O1W . . 89.59(7) ?
    N2 Cu1 O1W . . 94.51(8) ?
    N1 Cu1 O1W . . 93.91(8) ?
    C1 S1 C7 . . 103.76(14) ?
    C9 S2 C15 . . 104.84(17) ?
    C2 C1 C6 . . 118.4(2) ?
    C2 C1 S1 . . 124.4(2) ?
    C6 C1 S1 . . 117.2(2) ?
    C1 C2 C3 . . 120.3(2) ?
    C1 C2 H2 . . 119.9 ?
    C3 C2 H2 . . 119.9 ?
    C4 C3 C2 . . 121.3(2) ?
    C4 C3 H3 . . 119.4 ?
    C2 C3 H3 . . 119.4 ?
    C3 C4 C5 . . 117.9(2) ?
    C3 C4 C8 . . 120.2(2) ?
    C5 C4 C8 . . 121.8(2) ?
    C6 C5 C4 . . 121.6(3) ?
    C6 C5 H5 . . 119.2 ?
    C4 C5 H5 . . 119.2 ?
    C5 C6 C1 . . 120.6(3) ?
    C5 C6 H6 . . 119.7 ?
    C1 C6 H6 . . 119.7 ?
    S1 C7 H7A . . 109.5 ?
    S1 C7 H7B . . 109.5 ?
    H7A C7 H7B . . 109.5 ?
    S1 C7 H7C . . 109.5 ?
    H7A C7 H7C . . 109.5 ?
    H7B C7 H7C . . 109.5 ?
    O1 C8 O2 . . 124.9(2) ?
    O1 C8 C4 . . 118.6(2) ?
    O2 C8 C4 . . 116.4(2) ?
    C10 C9 C14 . . 118.9(3) ?
    C10 C9 S2 . . 116.4(2) ?
    C14 C9 S2 . . 124.7(3) ?
    C11 C10 C9 . . 120.5(3) ?
    C11 C10 H10 . . 119.8 ?
    C9 C10 H10 . . 119.8 ?
    C10 C11 C12 . . 120.9(3) ?
    C10 C11 H11 . . 119.5 ?
    C12 C11 H11 . . 119.5 ?
    C13 C12 C11 . . 118.4(2) ?
    C13 C12 C16 . . 121.6(2) ?
    C11 C12 C16 . . 120.0(2) ?
    C12 C13 C14 . . 120.9(3) ?
    C12 C13 H13 . . 119.5 ?
    C14 C13 H13 . . 119.5 ?
    C9 C14 C13 . . 120.3(3) ?
    C9 C14 H14 . . 119.8 ?
    C13 C14 H14 . . 119.8 ?
    S2 C15 H15A . . 109.5 ?
    S2 C15 H15B . . 109.5 ?
    H15A C15 H15B . . 109.5 ?
    S2 C15 H15C . . 109.5 ?
    H15A C15 H15C . . 109.5 ?
    H15B C15 H15C . . 109.5 ?
    O3 C16 O4 . . 125.0(3) ?
    O3 C16 C12 . . 119.6(3) ?
    O4 C16 C12 . . 115.3(2) ?
    N1 C17 C18 . . 123.2(3) ?
    N1 C17 H17A . . 118.4 ?
    C18 C17 H17A . . 118.4 ?
    C17 C18 C19 . . 119.3(3) ?
    C17 C18 H18A . . 120.3 ?
    C19 C18 H18A . . 120.3 ?
    C18 C19 C20 . . 118.4(3) ?
    C18 C19 H19A . . 120.8 ?
    C20 C19 H19A . . 120.8 ?
    C21 C20 C19 . . 118.9(3) ?
    C21 C20 H20 . . 120.6 ?
    C19 C20 H20 . . 120.6 ?
    N1 C21 C20 . . 123.4(3) ?
    N1 C21 H21 . . 118.3 ?
    C20 C21 H21 . . 118.3 ?
    N2 C22 C23 . . 122.5(3) ?
    N2 C22 H22 . . 118.8 ?
    C23 C22 H22 . . 118.8 ?
    C24 C23 C22 . . 119.4(3) ?
    C24 C23 H23 . . 120.3 ?
    C22 C23 H23 . . 120.3 ?
    C25 C24 C23 . . 118.5(3) ?
    C25 C24 H24 . . 120.7 ?
    C23 C24 H24 . . 120.7 ?
    C24 C25 C26 . . 119.2(3) ?
    C24 C25 H25 . . 120.4 ?
    C26 C25 H25 . . 120.4 ?
    N2 C26 C25 . . 122.5(3) ?
    N2 C26 H26 . . 118.8 ?
    C25 C26 H26 . . 118.8 ?
    C21 N1 C17 . . 116.7(2) ?
    C21 N1 Cu1 . . 120.20(19) ?
    C17 N1 Cu1 . . 123.01(18) ?
    C22 N2 C26 . . 117.9(2) ?
    C22 N2 Cu1 . . 123.94(18) ?
    C26 N2 Cu1 . . 118.18(18) ?
    C8 O2 Cu1 . . 124.47(17) ?
    C16 O4 Cu1 . . 119.04(17) ?
    Cu1 O1W H1WA . . 133(2) ?
    Cu1 O1W H1WB . . 125(2) ?
    H1WA O1W H1WB . . 102(3) ?
loop_
    _geom_torsion_atom_site_label_1
    _geom_torsion_atom_site_label_2
    _geom_torsion_atom_site_label_3
    _geom_torsion_atom_site_label_4
    _geom_torsion_site_symmetry_1
    _geom_torsion_site_symmetry_2
    _geom_torsion_site_symmetry_3
    _geom_torsion_site_symmetry_4
    _geom_torsion
    _geom_torsion_publ_flag
    C7 S1 C1 C2 . . . . 3.5(3) ?
    C7 S1 C1 C6 . . . . -176.4(2) ?
    C6 C1 C2 C3 . . . . -1.9(4) ?
    S1 C1 C2 C3 . . . . 178.1(2) ?
    C1 C2 C3 C4 . . . . 0.9(4) ?
    C2 C3 C4 C5 . . . . 0.9(4) ?
    C2 C3 C4 C8 . . . . -175.2(2) ?
    C3 C4 C5 C6 . . . . -1.7(4) ?
    C8 C4 C5 C6 . . . . 174.3(2) ?
    C4 C5 C6 C1 . . . . 0.7(4) ?
    C2 C1 C6 C5 . . . . 1.1(4) ?
    S1 C1 C6 C5 . . . . -178.9(2) ?
    C3 C4 C8 O1 . . . . 9.3(4) ?
    C5 C4 C8 O1 . . . . -166.5(2) ?
    C3 C4 C8 O2 . . . . -172.8(2) ?
    C5 C4 C8 O2 . . . . 11.3(3) ?
    C15 S2 C9 C10 . . . . 171.5(3) ?
    C15 S2 C9 C14 . . . . -8.7(3) ?
    C14 C9 C10 C11 . . . . -2.9(5) ?
    S2 C9 C10 C11 . . . . 176.9(2) ?
    C9 C10 C11 C12 . . . . 2.2(4) ?
    C10 C11 C12 C13 . . . . -0.4(4) ?
    C10 C11 C12 C16 . . . . -179.4(3) ?
    C11 C12 C13 C14 . . . . -0.6(4) ?
    C16 C12 C13 C14 . . . . 178.3(2) ?
    C10 C9 C14 C13 . . . . 1.8(4) ?
    S2 C9 C14 C13 . . . . -177.9(2) ?
    C12 C13 C14 C9 . . . . -0.1(4) ?
    C13 C12 C16 O3 . . . . -169.9(3) ?
    C11 C12 C16 O3 . . . . 9.0(4) ?
    C13 C12 C16 O4 . . . . 9.7(4) ?
    C11 C12 C16 O4 . . . . -171.4(2) ?
    N1 C17 C18 C19 . . . . -0.6(5) ?
    C17 C18 C19 C20 . . . . 1.5(5) ?
    C18 C19 C20 C21 . . . . -1.2(5) ?
    C19 C20 C21 N1 . . . . -0.1(5) ?
    N2 C22 C23 C24 . . . . 0.7(4) ?
    C22 C23 C24 C25 . . . . 0.2(4) ?
    C23 C24 C25 C26 . . . . -0.8(4) ?
    C24 C25 C26 N2 . . . . 0.5(4) ?
    C20 C21 N1 C17 . . . . 1.1(4) ?
    C20 C21 N1 Cu1 . . . . -176.6(2) ?
    C18 C17 N1 C21 . . . . -0.7(4) ?
    C18 C17 N1 Cu1 . . . . 176.9(2) ?
    O4 Cu1 N1 C21 . . . . -57.5(2) ?
    O2 Cu1 N1 C21 . . . . 121.0(2) ?
    N2 Cu1 N1 C21 . . . . -128.6(5) ?
    O1W Cu1 N1 C21 . . . . 31.4(2) ?
    O4 Cu1 N1 C17 . . . . 125.0(2) ?
    O2 Cu1 N1 C17 . . . . -56.5(2) ?
    N2 Cu1 N1 C17 . . . . 53.8(6) ?
    O1W Cu1 N1 C17 . . . . -146.2(2) ?
    C23 C22 N2 C26 . . . . -1.0(4) ?
    C23 C22 N2 Cu1 . . . . 178.0(2) ?
    C25 C26 N2 C22 . . . . 0.4(4) ?
    C25 C26 N2 Cu1 . . . . -178.7(2) ?
    O4 Cu1 N2 C22 . . . . -123.9(2) ?
    O2 Cu1 N2 C22 . . . . 57.5(2) ?
    N1 Cu1 N2 C22 . . . . -52.7(6) ?
    O1W Cu1 N2 C22 . . . . 147.3(2) ?
    O4 Cu1 N2 C26 . . . . 55.2(2) ?
    O2 Cu1 N2 C26 . . . . -123.38(19) ?
    N1 Cu1 N2 C26 . . . . 126.4(5) ?
    O1W Cu1 N2 C26 . . . . -33.6(2) ?
    O1 C8 O2 Cu1 . . . . 2.0(4) ?
    C4 C8 O2 Cu1 . . . . -175.66(15) ?
    O4 Cu1 O2 C8 . . . . 167(3) ?
    N2 Cu1 O2 C8 . . . . -80.3(2) ?
    N1 Cu1 O2 C8 . . . . 91.3(2) ?
    O1W Cu1 O2 C8 . . . . -174.8(2) ?
    O3 C16 O4 Cu1 . . . . -2.5(4) ?
    C12 C16 O4 Cu1 . . . . 178.00(16) ?
    O2 Cu1 O4 C16 . . . . -151(3) ?
    N2 Cu1 O4 C16 . . . . 96.6(2) ?
    N1 Cu1 O4 C16 . . . . -74.9(2) ?
    O1W Cu1 O4 C16 . . . . -168.8(2) ?
loop_
    _geom_hbond_atom_site_label_D
    _geom_hbond_atom_site_label_H
    _geom_hbond_atom_site_label_A
    _geom_hbond_site_symmetry_A
    _geom_hbond_distance_DH
    _geom_hbond_distance_HA
    _geom_hbond_distance_DA
    _geom_hbond_angle_DHA
    _geom_hbond_publ_flag
    O1W H1WA O3 1_565 0.826(18) 1.884(19) 2.701(3) 170(3) yes
    O1W H1WB O1 1_565 0.832(18) 1.894(19) 2.721(3) 173(3) yes
