# Supplementary material for: Aqua­bis­[4-(methyl­sulfan­yl)benzoato-κO]bis­(pyridine-κN)copper(II)
Source: Acta Crystallogr Sect E Struct Rep Online. 2010 Sep 8;66(Pt 10):m1219. doi: 10.1107/S1600536810035336 (PMC2983350; doi:10.1107/S1600536810035336)
Supplement: Supplementary file 2 [file e-66-m1219-Isup2.hkl]

# 
# h,k,l, Fc-squared, Fo-squared, sigma(Fo-squared) and status flag 
# 
data_I
_shelx_title ' DDD in P2(1)/c' 
_shelx_refln_list_code          4 
_shelx_F_calc_maximum      297.24 
_exptl_crystal_F_000      1188.00 
_reflns_d_resolution_high  0.8256 
 
loop_ 
 _symmetry_equiv_pos_as_xyz 
 'x, y, z' 
 '-x, y+1/2, -z+1/2' 
 '-x, -y, -z' 
 'x, -y-1/2, z-1/2' 
 
_cell_length_a    25.6757 
_cell_length_b     6.0030 
_cell_length_c    17.0263 
_cell_angle_alpha  90.000 
_cell_angle_beta   97.753 
_cell_angle_gamma  90.000 
 
_shelx_F_squared_multiplier     1.000 
 
loop_ 
 _refln_index_h 
 _refln_index_k 
 _refln_index_l 
 _refln_F_squared_calc 
 _refln_F_squared_meas 
 _refln_F_squared_sigma 
 _refln_observed_status 
   2   0   0    13293.52    12380.51   1842.52 o 
   3   0   0      444.05      395.64      9.59 o 
   4   0   0    25946.66    26797.24    459.59 o 
   5   0   0      149.70      188.52     10.71 o 
   6   0   0      569.26      358.64     15.74 o 
   7   0   0      134.79      155.12     11.37 o 
   8   0   0    10854.19    11239.97    238.25 o 
   9   0   0     1321.67     1221.78     95.51 o 
  10   0   0    20124.76    18489.80    522.15 o 
  11   0   0     2494.11     2583.38     64.45 o 
  12   0   0    12320.32    12346.43    265.44 o 
  13   0   0     5567.10     5170.61    222.87 o 
  14   0   0    11818.04    11276.16    246.00 o 
  15   0   0     3922.45     3704.37     91.74 o 
  16   0   0      574.32      474.28     24.99 o 
  17   0   0       12.27        4.21     11.77 o 
  18   0   0      219.49      248.00     22.83 o 
  19   0   0     1096.03     1012.46     39.52 o 
  20   0   0     3121.54     2969.27     82.50 o 
  21   0   0     1236.99     1243.55     47.76 o 
  22   0   0       28.54       40.59     27.74 o 
  23   0   0      422.19      410.20     61.40 o 
  24   0   0     1263.38     1168.10     48.23 o 
  25   0   0     2173.76     2183.11     71.67 o 
  26   0   0      745.84      813.20     41.84 o 
  27   0   0      958.60      828.70     60.04 o 
  28   0   0       50.33       23.65     28.20 o 
  29   0   0     1400.55     1314.61     54.49 o 
  30   0   0      634.90      725.47     45.07 o 
   1   1   0     1138.98     1197.65     23.43 o 
   2   1   0       11.44       19.75      2.58 o 
   3   1   0     2401.98     2460.18     43.75 o 
   4   1   0      479.98      481.20     14.38 o 
   5   1   0     8664.32     9143.38    182.35 o 
   6   1   0     5681.18     5694.58    116.73 o 
   7   1   0     3634.53     3422.94    208.65 o 
   9   1   0       36.89       14.84      7.44 o 
  10   1   0     1622.63     1734.91     37.41 o 
  11   1   0       47.40       57.33      8.64 o 
  12   1   0       27.19       30.16     14.18 o 
  13   1   0      714.43      692.89     22.34 o 
  14   1   0      133.57      129.83      9.55 o 
  15   1   0     3082.49     3180.28     60.00 o 
  16   1   0        5.09        5.98      6.57 o 
  17   1   0        4.18        0.00      4.01 o 
  18   1   0      327.97      290.83     20.00 o 
  19   1   0     2210.04     2220.64     66.56 o 
  20   1   0      151.01      162.44     26.50 o 
  21   1   0      355.28      325.71     21.90 o 
  22   1   0      298.34      263.45     20.92 o 
  23   1   0        1.03        9.73     13.41 o 
  24   1   0      278.92      273.97     22.57 o 
  25   1   0      368.21      398.85     26.33 o 
  26   1   0       34.65       28.19     14.82 o 
  27   1   0      145.31      146.70     20.43 o 
  28   1   0       38.59       28.63     13.40 o 
  29   1   0       81.44       86.11     13.99 o 
  30   1   0      206.25      231.20     20.81 o 
   0   2   0    14957.12    15200.30    314.73 o 
   1   2   0      585.64      594.42     27.56 o 
   2   2   0     8442.84     8740.62    154.13 o 
   3   2   0       19.70       22.76      5.91 o 
   4   2   0    13253.42    13757.80    203.80 o 
   5   2   0     1404.00     1536.77     33.09 o 
   6   2   0     4521.11     4304.92     89.99 o 
   7   2   0      863.39      872.20     90.51 o 
   9   2   0        7.98        5.32      5.12 o 
  10   2   0     4821.23     4642.17     86.11 o 
  11   2   0     1409.54     1328.07     32.43 o 
  12   2   0      799.52      823.95     36.28 o 
  13   2   0       92.76      111.08     12.12 o 
  14   2   0     7106.67     6728.89    124.14 o 
  15   2   0     2006.79     1992.84     47.16 o 
  16   2   0     1555.47     1541.42     40.53 o 
  17   2   0     1040.05      979.41     38.95 o 
  18   2   0      137.73      120.66     12.16 o 
  19   2   0      996.23     1023.07     47.66 o 
  20   2   0     2530.61     2551.37     60.81 o 
  21   2   0      673.04      628.15     28.46 o 
  22   2   0      269.43      244.01     21.11 o 
  23   2   0      172.89      161.07     19.18 o 
  24   2   0     1623.57     1612.21     48.61 o 
  25   2   0     1311.65     1268.55     36.62 o 
  26   2   0      304.59      343.35     22.78 o 
  27   2   0      553.66      567.10     32.78 o 
  28   2   0      220.32      218.23     19.33 o 
  29   2   0     1149.50     1115.87     42.09 o 
   1   3   0     6807.20     6983.49    126.35 o 
   2   3   0      177.87      246.21     38.95 o 
   3   3   0       13.04       15.18      6.62 o 
   4   3   0      350.86      363.68     19.98 o 
   5   3   0    14353.67    15285.91    269.28 o 
   6   3   0        0.57        2.89      4.45 o 
   7   3   0      512.76      580.49     15.62 o 
   8   3   0       13.43       20.72      5.73 o 
   9   3   0     1296.38     1246.63     26.45 o 
  10   3   0      844.32      942.30     53.22 o 
  11   3   0     1949.19     2074.64     48.60 o 
  12   3   0      178.99      204.51     15.74 o 
  13   3   0       15.19        0.91      6.23 o 
  14   3   0      711.15      692.81     28.19 o 
  15   3   0     3239.03     3011.64    104.48 o 
  16   3   0      550.45      572.58     24.95 o 
  17   3   0       92.17       93.46     14.89 o 
  18   3   0      477.38      462.22     20.58 o 
  19   3   0      924.68      872.82     27.57 o 
  20   3   0      101.87      136.12     15.04 o 
  21   3   0        1.07        2.91     12.74 o 
  22   3   0       14.83       11.13     14.18 o 
  23   3   0        1.17        8.48     13.84 o 
  24   3   0      363.36      332.46     25.15 o 
  25   3   0      244.20      286.14     25.46 o 
  26   3   0      259.13      306.23     33.44 o 
  27   3   0        1.23        0.00     19.54 o 
  28   3   0      169.87      156.12     43.21 o 
   0   4   0      746.56      748.65     49.12 o 
   1   4   0      453.36      465.82     16.73 o 
   2   4   0     1399.41     1362.84     32.84 o 
   3   4   0       54.10       65.46      9.64 o 
   4   4   0     3903.85     4009.35     79.51 o 
   5   4   0      104.08      109.02     11.46 o 
   6   4   0      897.93      938.03     28.22 o 
   7   4   0      115.78      124.09     13.05 o 
   8   4   0      228.46      255.17     16.93 o 
   9   4   0       61.65       72.79     13.08 o 
  10   4   0      424.35      410.55     21.11 o 
  11   4   0      256.64      272.51     19.15 o 
  12   4   0       44.73       67.09     13.05 o 
  13   4   0        1.78        0.00     10.99 o 
  14   4   0      408.12      462.42     24.87 o 
  15   4   0      401.06      369.29     23.79 o 
  16   4   0      655.38      685.79     54.58 o 
  17   4   0      692.77      677.84     51.85 o 
  18   4   0      607.07      602.51     38.03 o 
  19   4   0       29.53       19.70     19.77 o 
  20   4   0       60.58       62.48     35.48 o 
  21   4   0       92.22       92.46     23.86 o 
  22   4   0      177.93      255.88     31.11 o 
  23   4   0       43.18       73.68     23.40 o 
  24   4   0      155.03      158.29     27.13 o 
  25   4   0      263.47      284.47     33.49 o 
   1   5   0     3181.79     3214.88     99.61 o 
   2   5   0      179.21      192.78     26.37 o 
   3   5   0      140.81      119.99     23.77 o 
   4   5   0        5.50       10.50     19.42 o 
   5   5   0      296.73      273.18     28.36 o 
   6   5   0        1.17        6.07     18.13 o 
   7   5   0      182.76      209.75     27.30 o 
   8   5   0      147.79      157.05     36.39 o 
   9   5   0      339.73      349.52     33.20 o 
  10   5   0        1.36        0.00     20.51 o 
  11   5   0     1309.57     1385.49     41.62 o 
  12   5   0      241.61      228.45     20.02 o 
  13   5   0      552.05      541.73     30.98 o 
  14   5   0      256.37      254.38     22.36 o 
  15   5   0      738.08      751.60     33.50 o 
  16   5   0      303.74      314.42     24.77 o 
  17   5   0       39.99       21.97     15.92 o 
  18   5   0       10.84        0.00     17.59 o 
  19   5   0      509.77      487.15     31.54 o 
  20   5   0      249.09      262.27     29.74 o 
  21   5   0       10.16       11.70     16.25 o 
  22   5   0       55.84       78.48     19.48 o 
   0   6   0      835.53      926.04     69.13 o 
   1   6   0       22.37        0.86     24.34 o 
   2   6   0     2400.61     2222.38     78.40 o 
   3   6   0       18.71        6.03     24.34 o 
   4   6   0       25.59       32.91     24.76 o 
   5   6   0        5.93        0.00     44.57 o 
   6   6   0       83.23       52.34     24.26 o 
   7   6   0        0.57        0.00     21.83 o 
   8   6   0       37.99       25.02     24.26 o 
   9   6   0       25.94       29.87     24.90 o 
  10   6   0      168.86      203.08     33.66 o 
  11   6   0       99.45       88.95     28.94 o 
  12   6   0       70.49      106.72     29.44 o 
  13   6   0        0.40        0.00     25.20 o 
  14   6   0       27.60       39.99     27.55 o 
  15   6   0       22.63       22.92     26.44 o 
  16   6   0        0.86        0.00     24.10 o 
  17   6   0        2.11        0.00     24.46 o 
   1   7   0      116.28       83.40     33.73 o 
   2   7   0       13.27        2.29     45.03 o 
   3   7   0      160.01      170.73     35.05 o 
   4   7   0        0.27        0.00     27.72 o 
   5   7   0      194.75      150.58     35.87 o 
   6   7   0      125.33      106.30     34.02 o 
   7   7   0      213.12      164.94     36.50 o 
   8   7   0       54.56       64.59     32.75 o 
 -30   1   1      305.83      314.76     27.85 o 
 -29   1   1      759.43      739.63     45.04 o 
 -28   1   1       28.93       56.82     17.32 o 
 -27   1   1      824.30      799.49     43.71 o 
 -26   1   1      265.56      251.53     22.64 o 
 -25   1   1      862.46      824.77     33.92 o 
 -24   1   1        0.47        0.00     12.60 o 
 -23   1   1      240.92      225.19     20.57 o 
 -22   1   1        7.05       29.97     13.05 o 
 -21   1   1     4613.79     4472.70     92.40 o 
 -20   1   1      210.07      194.41     22.57 o 
 -19   1   1     1986.82     1919.56     59.29 o 
 -18   1   1      567.62      532.25     21.64 o 
 -17   1   1     1031.00      930.55     28.21 o 
 -16   1   1     2173.97     2150.55     41.68 o 
 -15   1   1     4814.35     4380.10     73.73 o 
 -14   1   1     1972.70     1970.05     33.30 o 
 -13   1   1      761.34      615.54     15.37 o 
 -12   1   1      184.78      196.48      8.96 o 
 -11   1   1     1162.87      910.33     21.22 o 
 -10   1   1       86.69       90.65      7.88 o 
  -8   1   1     5413.02     3020.08     96.42 o 
  -7   1   1      885.86      766.38     19.71 o 
  -6   1   1     4625.49     4818.97     84.82 o 
  -5   1   1       23.08       40.19      5.61 o 
  -4   1   1       17.82       20.80      4.96 o 
  -3   1   1     2362.47     2487.25     39.15 o 
  -2   1   1     5301.09     5596.38     83.20 o 
  -1   1   1    67985.84    70681.07    929.71 o 
   0   1   1    14327.64    15201.59    180.40 o 
   1   1   1     4876.88     5003.36     65.36 o 
   2   1   1    26878.55    27837.64    358.41 o 
   3   1   1    36116.96    37079.18    540.05 o 
   4   1   1     6952.60     7227.57    122.58 o 
   5   1   1    12605.59    12635.45    181.91 o 
   6   1   1    13596.16    13282.76    264.03 o 
   7   1   1      332.63      341.01     26.84 o 
   9   1   1     2277.18     2128.65     51.11 o 
  10   1   1      209.12      178.71      8.80 o 
  11   1   1      535.15      556.49     20.22 o 
  12   1   1    12174.51    11878.54    206.39 o 
  13   1   1     3233.02     3247.02     65.33 o 
  14   1   1     1773.46     1680.22     70.95 o 
  15   1   1      745.32      694.47     29.49 o 
  16   1   1     3576.44     3308.51     67.78 o 
  17   1   1      644.21      646.32     21.74 o 
  18   1   1     1279.23     1234.66     44.16 o 
  19   1   1     1076.72     1069.68     41.95 o 
  20   1   1      544.12      508.83     24.52 o 
  21   1   1     1736.04     1589.31     44.33 o 
  22   1   1       14.58       12.25     12.99 o 
  23   1   1      138.55      118.56     17.16 o 
  24   1   1      546.18      557.53     24.26 o 
  25   1   1        0.19        0.00      9.43 o 
  26   1   1      863.08      828.68     36.89 o 
  27   1   1      225.25      269.24     23.41 o 
  28   1   1     1597.90     1600.74     50.01 o 
  29   1   1       29.05       60.79     17.28 o 
  30   1   1      854.10      874.75     38.47 o 
 -29   2   1        1.04       23.72     18.01 o 
 -28   2   1       58.52       52.43     18.19 o 
 -27   2   1       71.24       59.60     18.33 o 
 -26   2   1      405.09      358.35     26.59 o 
 -25   2   1      124.36      114.97     18.57 o 
 -24   2   1       63.39       36.68     18.58 o 
 -23   2   1       58.70       79.92     16.63 o 
 -22   2   1      200.35      187.63     19.90 o 
 -21   2   1       74.31       60.87     15.03 o 
 -20   2   1        2.38        0.00     12.84 o 
 -19   2   1      329.70      316.88     19.04 o 
 -18   2   1       38.11       57.97     10.99 o 
 -17   2   1        0.85        0.32      8.55 o 
 -16   2   1     1552.61     1542.61     34.34 o 
 -15   2   1       12.69       33.26     11.20 o 
 -14   2   1        4.06        7.99      9.39 o 
 -13   2   1      881.79     1007.30     28.74 o 
 -12   2   1     1119.04     1222.52     32.00 o 
 -11   2   1       11.31        1.56      8.09 o 
 -10   2   1      131.84      155.38     11.31 o 
  -9   2   1     1057.19     1367.55     31.60 o 
  -8   2   1     1470.60     1615.70     43.05 o 
  -7   2   1      288.85      308.14     22.46 o 
  -6   2   1     3677.67     3744.97    135.99 o 
  -5   2   1     2615.72     2987.93     54.24 o 
  -4   2   1      131.21      147.06     11.01 o 
  -3   2   1      469.84      420.58     11.17 o 
  -2   2   1     2822.18     3002.65     53.05 o 
  -1   2   1      423.83      471.98     17.20 o 
   0   2   1      880.18      918.14     14.29 o 
   1   2   1        2.09       16.41      5.15 o 
   2   2   1        9.91       15.72      6.16 o 
   3   2   1      618.73      743.59     26.68 o 
   4   2   1     8187.67     8093.22    121.51 o 
   5   2   1      793.95      991.64     21.97 o 
   6   2   1     1626.97     1751.03     35.21 o 
   7   2   1     1626.03     1834.89     51.91 o 
   8   2   1       10.03       16.35      7.28 o 
   9   2   1      744.44      784.83     21.92 o 
  10   2   1      289.28      314.93     25.08 o 
  11   2   1     4883.98     4877.60     87.49 o 
  12   2   1     1950.05     2056.85     59.58 o 
  13   2   1     1760.11     1699.03     79.14 o 
  14   2   1      236.36      254.26     29.56 o 
  15   2   1       62.97       45.23     14.50 o 
  16   2   1      756.47      777.67     27.25 o 
  17   2   1      794.50      781.27     30.26 o 
  18   2   1      766.09      725.25     31.25 o 
  19   2   1     1459.70     1387.69     34.58 o 
  20   2   1       61.60       75.25     12.83 o 
  21   2   1        1.32        0.00     12.07 o 
  22   2   1        9.45       11.98     12.89 o 
  23   2   1      619.56      687.06     25.63 o 
  24   2   1       32.61       48.28     13.24 o 
  25   2   1       28.28       39.73     15.29 o 
  26   2   1      286.24      292.56     23.93 o 
  27   2   1       91.18      136.78     19.86 o 
  28   2   1        0.13        7.21     20.81 o 
  29   2   1        3.07       15.83     15.78 o 
 -28   3   1       33.90       42.75     23.00 o 
 -27   3   1      548.56      638.63     35.58 o 
 -26   3   1      223.72      249.80     21.11 o 
 -25   3   1     1442.46     1388.49     39.24 o 
 -24   3   1        0.34       28.22     21.22 o 
 -23   3   1     1224.68     1220.77     42.12 o 
 -22   3   1       16.99       23.88     14.44 o 
 -21   3   1      215.91      188.51     20.07 o 
 -20   3   1       79.07       97.33     14.71 o 
 -19   3   1     1913.09     1908.52     43.34 o 
 -18   3   1       93.81      127.90     16.36 o 
 -17   3   1     1687.99     1731.55     45.89 o 
 -16   3   1      163.39      198.21     17.41 o 
 -15   3   1     3717.16     3650.97     89.72 o 
 -14   3   1      135.83      145.59     14.55 o 
 -13   3   1     1868.70     1971.22     52.28 o 
 -12   3   1       47.02       41.89     10.05 o 
 -11   3   1     2210.84     2105.67     79.14 o 
 -10   3   1      175.22      149.08     11.25 o 
  -9   3   1      611.52      557.73     19.92 o 
  -8   3   1      193.64      181.59     10.66 o 
  -6   3   1      680.38      780.04     43.85 o 
  -5   3   1    12870.86    13755.43    205.45 o 
  -4   3   1     5766.76     5826.11     90.13 o 
  -3   3   1     2357.37     2444.32     56.46 o 
  -2   3   1     1123.66     1230.51     58.61 o 
  -1   3   1     9111.92     9212.37    137.93 o 
   0   3   1     6022.36     5930.63    108.59 o 
   1   3   1     3065.81     3105.03     60.91 o 
   2   3   1     2128.27     2031.78     43.64 o 
   3   3   1      351.47      383.99     15.49 o 
   4   3   1      529.95      570.46     20.56 o 
   5   3   1     1742.38     1583.33     36.93 o 
   6   3   1     1081.03     1030.17     20.84 o 
   7   3   1       42.83       65.44     11.93 o 
   8   3   1       46.63       46.73      6.32 o 
   9   3   1      806.07      832.83     35.05 o 
  10   3   1     4431.88     4434.95     83.03 o 
  11   3   1      517.20      487.35     34.11 o 
  13   3   1      108.89      110.28     11.63 o 
  14   3   1     1647.23     1670.30     37.62 o 
  15   3   1      438.84      374.87     36.34 o 
  16   3   1     4213.25     4109.40     70.64 o 
  17   3   1       33.36       25.33     14.71 o 
  18   3   1        6.48        9.86     11.15 o 
  19   3   1      123.10      135.34     15.68 o 
  20   3   1      376.84      488.87     37.00 o 
  21   3   1       43.66       23.39     17.64 o 
  22   3   1      571.08      617.87     29.21 o 
  23   3   1        0.74       16.85     15.97 o 
  24   3   1      856.09      870.49     46.10 o 
  25   3   1       27.66       16.05     29.11 o 
  26   3   1     1677.18     1777.46     86.42 o 
  27   3   1       71.84      135.90     43.66 o 
 -25   4   1       31.36       49.30     30.47 o 
 -24   4   1       46.07       70.09     30.93 o 
 -23   4   1        0.09        0.00     23.65 o 
 -22   4   1        2.25       12.63     19.36 o 
 -21   4   1      135.12      134.13     27.29 o 
 -20   4   1     1204.58     1317.43     44.10 o 
 -19   4   1       51.61       53.88     20.70 o 
 -18   4   1       49.54       54.10     20.26 o 
 -17   4   1       62.77       73.85     27.74 o 
 -16   4   1      900.20      769.03     31.48 o 
 -15   4   1       20.90       26.25     13.41 o 
 -14   4   1      367.41      406.22     23.17 o 
 -13   4   1        7.43       26.57     12.29 o 
 -12   4   1      835.26      835.48     30.12 o 
 -11   4   1      148.42      136.25     15.20 o 
 -10   4   1      157.71      154.76     34.49 o 
  -9   4   1      354.17      390.60     21.42 o 
  -8   4   1      179.11      210.20     29.56 o 
  -7   4   1      640.43      692.44     31.38 o 
  -6   4   1      547.84      507.82     27.71 o 
  -5   4   1       41.91       64.40      9.72 o 
  -4   4   1       33.64       28.66      8.47 o 
  -3   4   1     2204.67     2098.55     45.88 o 
  -2   4   1      998.67      917.89     26.17 o 
  -1   4   1      145.53      129.20     16.52 o 
   0   4   1      874.29      850.12     34.19 o 
   1   4   1     2384.76     2319.70     49.46 o 
   2   4   1       41.30       44.21      9.09 o 
   3   4   1      284.20      278.92     24.95 o 
   4   4   1      461.75      441.56     18.53 o 
   5   4   1      852.55      896.77     27.45 o 
   6   4   1        6.40        3.85      8.35 o 
   7   4   1     1151.39     1095.95     32.33 o 
   8   4   1      207.55      215.17     16.38 o 
   9   4   1        2.67       11.57      9.91 o 
  10   4   1     1016.95     1051.92     34.22 o 
  11   4   1      115.01      106.21     14.48 o 
  12   4   1       64.54       81.75     18.90 o 
  13   4   1      224.47      204.14     19.01 o 
  14   4   1      890.80      873.00     32.65 o 
  15   4   1       27.96       12.39     25.47 o 
  16   4   1      185.84      173.38     25.04 o 
  17   4   1      823.17      854.58     42.53 o 
  18   4   1      189.86      199.05     25.89 o 
  19   4   1      643.22      646.69     40.03 o 
  20   4   1       13.62       10.22     17.61 o 
  21   4   1        4.31        4.46     17.82 o 
  22   4   1       30.00       19.53     20.48 o 
  23   4   1      199.05      190.53     29.06 o 
  24   4   1       61.74      125.28     26.56 o 
  25   4   1       64.19       90.13     24.66 o 
 -22   5   1        2.22        0.00     15.57 o 
 -21   5   1      251.33      292.57     26.55 o 
 -20   5   1        1.16       12.55     17.15 o 
 -19   5   1      828.51      767.87     35.63 o 
 -18   5   1        0.88        6.32     15.00 o 
 -17   5   1      231.60      197.81     22.08 o 
 -16   5   1        0.82        0.00     14.15 o 
 -15   5   1      411.68      462.47     41.47 o 
 -14   5   1        0.63        0.00     13.23 o 
 -13   5   1       44.39       51.81     14.92 o 
 -12   5   1        0.67        0.00     13.94 o 
 -11   5   1      348.47      349.97     57.31 o 
 -10   5   1       63.22       86.59     29.56 o 
  -9   5   1      826.72      809.76     43.88 o 
  -8   5   1      226.11      180.52     26.66 o 
  -7   5   1        3.04        4.70     18.46 o 
  -6   5   1       48.92       44.85     21.17 o 
  -5   5   1      750.96      754.21     42.09 o 
  -4   5   1      904.58      967.01     45.83 o 
  -3   5   1     1426.36     1387.89     55.22 o 
  -2   5   1       14.17       16.52     19.61 o 
  -1   5   1        3.98       20.25     19.55 o 
   0   5   1      419.35      406.28     79.60 o 
   1   5   1     3136.78     3167.81    115.98 o 
   2   5   1     3437.51     3242.56    141.00 o 
   3   5   1      842.26      822.01     42.10 o 
   4   5   1     1015.29     1005.03     46.94 o 
   5   5   1      907.15      863.82     60.04 o 
   6   5   1     1602.06     1527.76     57.79 o 
   7   5   1      327.09      323.50     31.38 o 
   8   5   1      248.32      245.70     40.03 o 
   9   5   1      471.85      438.94     35.59 o 
  10   5   1      715.24      705.85     45.44 o 
  11   5   1       58.87       90.13     16.51 o 
  12   5   1        3.41       12.20     13.35 o 
  13   5   1        2.11        2.02     13.73 o 
  14   5   1      735.14      753.63     32.60 o 
  15   5   1      147.53      201.13     28.06 o 
  16   5   1      618.71      610.51     31.50 o 
  17   5   1       25.43       43.66     34.73 o 
  18   5   1      118.50      103.98     19.66 o 
  19   5   1        0.76        3.61     15.65 o 
  20   5   1      152.85      182.90     23.18 o 
  21   5   1        2.79       12.37     21.53 o 
  22   5   1       32.79       19.19     17.42 o 
 -17   6   1        1.81        0.00     26.44 o 
 -16   6   1      349.60      329.92     38.47 o 
 -15   6   1       10.40       23.23     26.25 o 
 -14   6   1      882.52      833.93     60.95 o 
 -13   6   1       83.22       42.39     27.24 o 
 -12   6   1      200.02      218.17     32.75 o 
 -11   6   1       18.27       10.35     23.72 o 
 -10   6   1      359.77      434.14     40.39 o 
  -9   6   1       86.02       85.93     49.58 o 
  -8   6   1      104.40      121.04     29.04 o 
  -7   6   1       68.55       54.11     24.92 o 
  -6   6   1      382.50      367.65     45.03 o 
  -5   6   1      131.47      136.66     28.60 o 
  -4   6   1      349.74      354.50     35.02 o 
  -3   6   1      247.74      215.01     30.85 o 
  -2   6   1      747.95      755.55     45.72 o 
  -1   6   1      512.35      542.33     42.77 o 
   0   6   1     1652.35     1585.32     64.31 o 
   1   6   1      278.80      283.33     33.45 o 
   2   6   1        5.18        0.00     22.77 o 
   3   6   1        6.88       19.94     34.57 o 
   4   6   1      201.93      213.77     31.45 o 
   5   6   1      606.34      539.85     56.40 o 
   6   6   1       55.35       75.04     26.41 o 
   7   6   1      300.83      283.75     34.94 o 
   8   6   1        6.61        0.00     23.54 o 
   9   6   1      181.99      223.61     33.41 o 
  10   6   1      166.30      165.51     32.33 o 
  11   6   1     1004.62     1031.65     56.32 o 
  12   6   1       37.98       17.64     26.17 o 
  13   6   1      234.88      235.10     34.83 o 
  14   6   1       70.85      114.75     32.29 o 
  15   6   1      415.50      508.42     45.18 o 
  16   6   1        7.17       18.31     24.57 o 
  17   6   1      268.40      232.10     41.39 o 
  -8   7   1        1.27        0.00     26.65 o 
  -7   7   1        2.22        0.00     27.30 o 
  -6   7   1        1.95        0.00     29.25 o 
  -5   7   1       10.03        0.00     30.55 o 
  -4   7   1        0.62        0.00     28.49 o 
  -3   7   1        3.74        0.00     28.86 o 
  -2   7   1        1.99        0.00     28.21 o 
  -1   7   1      131.46      128.29     33.76 o 
   0   7   1      132.96       74.38     32.48 o 
   1   7   1      256.49      255.43     61.40 o 
   2   7   1       70.95        3.18     28.95 o 
   3   7   1       95.68       63.85     31.72 o 
   4   7   1      129.33       74.85     33.28 o 
   5   7   1       97.55       94.21     32.79 o 
   6   7   1       80.40       37.77     30.36 o 
   7   7   1        1.67        0.00     31.84 o 
   8   7   1       25.10       10.21     30.47 o 
 -31   0   2       26.07       22.74     32.75 o 
 -30   0   2     1523.79     1367.22     82.78 o 
 -29   0   2      401.29      305.65     44.57 o 
 -28   0   2     1700.39     1490.03     81.87 o 
 -27   0   2      172.99      184.72     26.04 o 
 -26   0   2      436.44      494.01     34.30 o 
 -25   0   2       19.52       50.28     18.77 o 
 -24   0   2     4070.11     4047.22    109.21 o 
 -23   0   2     1372.18     1396.87     52.70 o 
 -22   0   2      634.88      697.86     35.31 o 
 -21   0   2      120.93      132.06     20.25 o 
 -20   0   2     2572.92     2682.73    100.52 o 
 -19   0   2     4325.48     4468.93    158.74 o 
 -18   0   2     2501.85     2369.35     67.10 o 
 -17   0   2      222.02      246.57     20.58 o 
 -16   0   2     2716.15     2841.84     74.48 o 
 -15   0   2    17513.58    17715.55    414.81 o 
 -14   0   2    13457.38    12831.96    229.03 o 
 -13   0   2     1910.75     1696.02     38.05 o 
 -12   0   2      812.70      788.96     24.30 o 
 -11   0   2     1391.67     1322.74     29.18 o 
 -10   0   2      613.27      580.23     15.33 o 
  -9   0   2     4416.13     4088.34     75.19 o 
  -8   0   2      600.97      475.85     13.18 o 
  -7   0   2       46.02      105.13     14.71 o 
  -6   0   2      293.91      322.45     14.87 o 
  -5   0   2      196.04      170.40      7.43 o 
  -4   0   2     1163.21     1290.15     23.14 o 
  -3   0   2    12175.77    12911.09    202.12 o 
  -2   0   2      317.29      448.67      8.86 o 
  -1   0   2    31881.19    32579.38   1658.77 o 
   0   0   2      651.36      665.87     26.38 o 
   1   0   2     7787.61     8240.07    185.89 o 
   2   0   2        1.04       26.79     10.92 o 
   3   0   2    13629.61    12360.44    283.21 o 
   4   0   2      117.28      112.58      6.17 o 
   5   0   2    54515.97    54680.33    946.49 o 
   6   0   2      853.38      866.27     47.54 o 
   7   0   2    32420.14    33431.35    692.77 o 
   9   0   2     7053.90     6579.59    210.13 o 
  10   0   2     5033.79     5036.47     79.71 o 
  11   0   2    79272.63    79006.99   1304.00 o 
  12   0   2     1431.07     1552.40     86.42 o 
  13   0   2      790.84      735.69     29.13 o 
  14   0   2     1264.79     1161.80     39.09 o 
  15   0   2    15360.16    14713.74    318.92 o 
  16   0   2     1054.38     1138.42     41.31 o 
  17   0   2     1639.57     1625.92     40.97 o 
  18   0   2        4.21        8.27      9.88 o 
  19   0   2     1103.42     1143.40     35.18 o 
  20   0   2     2567.23     2401.77     60.19 o 
  21   0   2     1019.81     1117.95     44.68 o 
  22   0   2      234.86      249.97     27.29 o 
  23   0   2      154.71      129.06     20.96 o 
  24   0   2      678.86      609.47     48.21 o 
  25   0   2     1089.04     1218.95     68.22 o 
  26   0   2     1826.79     1878.45     88.24 o 
  27   0   2      214.28      240.15     38.21 o 
  28   0   2      239.04      318.38     42.75 o 
  29   0   2      189.82      161.92     34.57 o 
  30   0   2     1077.42      993.35     66.41 o 
 -30   1   2       41.34       38.16     18.91 o 
 -29   1   2        2.40        0.00     17.39 o 
 -28   1   2        0.64        2.51     16.07 o 
 -27   1   2       55.72       58.86     17.47 o 
 -26   1   2      159.92      154.04     20.51 o 
 -25   1   2       38.19       19.99     14.39 o 
 -24   1   2       78.03       90.95     16.90 o 
 -23   1   2       11.31        0.00     12.44 o 
 -22   1   2        0.93        0.00     11.87 o 
 -21   1   2      100.73       72.01     20.83 o 
 -20   1   2      342.67      353.61     46.47 o 
 -19   1   2      761.76      734.11     27.15 o 
 -18   1   2      155.22      148.69     21.75 o 
 -17   1   2      325.00      343.18     18.38 o 
 -16   1   2      861.65      827.37     19.38 o 
 -15   1   2        0.92       10.03      7.86 o 
 -14   1   2      130.39      114.13     12.87 o 
 -13   1   2       55.39       54.84      7.88 o 
 -12   1   2      159.55      185.23     12.74 o 
 -11   1   2      386.31      390.32     13.61 o 
 -10   1   2      257.47      255.37     16.94 o 
  -9   1   2        5.25        4.19      4.02 o 
  -8   1   2     5518.26     5680.15    236.66 o 
  -7   1   2     1335.59     1401.82     26.26 o 
  -6   1   2      250.40      218.34      9.85 o 
  -5   1   2     2552.86     2680.37     43.50 o 
  -4   1   2    11332.73    11944.31    177.33 o 
  -3   1   2       68.39       78.42      4.70 o 
  -2   1   2    16277.22    17534.80    205.82 o 
  -1   1   2      203.25      227.95      5.69 o 
   0   1   2     2743.14     2897.91     34.76 o 
   1   1   2        0.05        6.80      2.64 o 
   2   1   2     3407.59     3393.04     47.44 o 
   3   1   2      472.24      501.95     15.89 o 
   4   1   2     3161.35     3238.69     51.23 o 
   5   1   2    14466.67    14962.49    221.66 o 
   6   1   2     1928.14     1922.40     39.26 o 
   7   1   2     6504.33     6718.92    102.73 o 
   8   1   2       92.34      162.05     12.83 o 
   9   1   2      350.99      368.40     12.01 o 
  10   1   2      309.46      315.07     20.39 o 
  11   1   2      100.97       99.04     10.90 o 
  12   1   2      429.54      455.83     21.93 o 
  13   1   2     3133.89     3235.30     76.86 o 
  14   1   2      649.40      643.31     67.28 o 
  15   1   2     1765.54     1929.05     56.33 o 
  16   1   2      853.56      479.39     36.39 o 
  17   1   2      383.51      371.73     33.95 o 
  18   1   2      204.89      214.82     16.48 o 
  19   1   2      139.29      120.77     12.34 o 
  20   1   2       56.67       80.38     13.57 o 
  21   1   2       26.38       27.44     12.41 o 
  22   1   2      165.97      147.26     16.74 o 
  23   1   2      133.97      124.33     16.65 o 
  24   1   2       10.16        5.76     11.73 o 
  25   1   2       52.32       59.64     15.11 o 
  26   1   2       35.16       36.28     15.35 o 
  27   1   2       34.98       29.84     15.43 o 
  28   1   2        6.91        0.28     14.73 o 
  29   1   2      141.50      161.01     21.09 o 
 -29   2   2       15.59       21.99     17.85 o 
 -28   2   2      427.68      374.34     28.12 o 
 -27   2   2       67.68       59.23     17.50 o 
 -26   2   2      513.02      516.69     31.27 o 
 -25   2   2       54.18       76.62     17.49 o 
 -24   2   2      443.82      437.42     27.57 o 
 -23   2   2      229.78      204.59     19.91 o 
 -22   2   2      939.09      867.75     33.20 o 
 -21   2   2     1020.25     1057.74     35.84 o 
 -20   2   2     3617.72     3533.60     77.11 o 
 -19   2   2     3088.91     3007.07     57.96 o 
 -18   2   2     1688.11     1719.23     38.23 o 
 -17   2   2     1171.98     1188.49     30.10 o 
 -16   2   2     3829.18     3700.43     65.99 o 
 -15   2   2     3245.58     3277.87     59.39 o 
 -14   2   2     1412.09     1326.74     45.17 o 
 -13   2   2      481.34      419.56     16.26 o 
 -12   2   2       47.43       70.67     16.41 o 
 -11   2   2     1120.98     1404.54     33.86 o 
 -10   2   2     1619.68     1518.40     37.35 o 
  -9   2   2     7811.38     7546.25    132.82 o 
  -8   2   2        4.80        4.31     10.66 o 
  -7   2   2     1067.77      990.61     24.34 o 
  -6   2   2     2324.00     2375.28     40.34 o 
  -5   2   2    15440.25    15760.96    232.96 o 
  -4   2   2     2763.18     2941.00     60.69 o 
  -3   2   2    24678.06    26201.62    432.70 o 
  -2   2   2      260.20      269.24      9.53 o 
  -1   2   2     8046.31     8651.90    145.50 o 
   0   2   2     1243.69     1399.63     30.79 o 
   1   2   2    21132.59    21909.41    310.64 o 
   2   2   2      367.46      397.86     17.10 o 
   3   2   2     2419.75     2456.77     40.11 o 
   4   2   2      744.82      906.23     18.70 o 
   5   2   2    25159.91    25760.21    427.96 o 
   6   2   2      364.66      429.34     43.74 o 
   7   2   2     3870.19     3628.78     69.44 o 
   8   2   2        6.06        0.00      8.72 o 
   9   2   2     5880.84     6224.60    111.38 o 
  10   2   2      103.74      124.72     10.74 o 
  11   2   2     7930.05     8171.60    182.87 o 
  12   2   2     2511.50     2527.56     45.72 o 
  13   2   2      340.74      328.65     19.36 o 
  14   2   2      226.30      264.25     27.76 o 
  15   2   2     3964.58     3949.16     76.08 o 
  16   2   2     1166.27     1178.26     39.09 o 
  17   2   2      826.68      729.86     31.60 o 
  18   2   2      399.19      432.47     22.08 o 
  19   2   2      545.92      496.18     24.05 o 
  20   2   2       11.26       42.41     17.24 o 
  21   2   2      330.30      323.08     21.95 o 
  22   2   2      407.96      440.57     25.73 o 
  23   2   2      294.23      311.91     23.44 o 
  24   2   2      359.01      366.20     25.21 o 
  25   2   2      339.55      325.39     27.17 o 
  26   2   2      645.21      633.53     30.13 o 
  27   2   2      286.77      313.80     25.37 o 
  28   2   2      594.55      553.18     32.80 o 
  29   2   2      257.67      268.48     24.92 o 
 -28   3   2       39.71       41.00     45.03 o 
 -27   3   2      158.10      152.55     21.86 o 
 -26   3   2       17.04       16.91     18.57 o 
 -25   3   2      237.22      226.23     34.45 o 
 -24   3   2       71.48       73.48     18.03 o 
 -23   3   2       99.72       92.71     18.26 o 
 -22   3   2      125.09      140.11     19.20 o 
 -21   3   2       45.80       52.12     15.99 o 
 -20   3   2      847.20      989.34     34.66 o 
 -19   3   2     1060.29     1076.12     50.16 o 
 -18   3   2      134.81      144.63     18.90 o 
 -17   3   2      189.10      179.63     15.06 o 
 -16   3   2      469.90      503.34     25.21 o 
 -15   3   2      800.10      827.80     33.02 o 
 -14   3   2     1674.28     1566.16     40.49 o 
 -13   3   2      599.08      621.07     23.96 o 
 -12   3   2      172.24      181.98     14.15 o 
 -11   3   2       61.70       70.49      9.86 o 
 -10   3   2      404.19      410.54     15.00 o 
  -9   3   2      969.46      924.41     22.17 o 
  -8   3   2     1678.81     1863.47     35.14 o 
  -7   3   2       95.71       86.47     10.73 o 
  -6   3   2      674.28      703.48     41.75 o 
  -5   3   2      311.33      354.18     12.77 o 
  -4   3   2     4211.03     4088.96     73.37 o 
  -3   3   2      645.25      663.62     24.97 o 
  -2   3   2     1535.93     1595.49     28.65 o 
  -1   3   2      104.13      104.93     10.29 o 
   0   3   2     4415.43     4289.30     81.05 o 
   1   3   2      381.48      385.59     33.47 o 
   2   3   2     1962.89     2008.18     43.11 o 
   3   3   2       18.34       17.77      7.75 o 
   4   3   2     3649.40     4163.87     80.71 o 
   5   3   2      199.70      203.69     13.15 o 
   6   3   2      377.52      290.84     22.58 o 
   7   3   2        0.18        0.00      5.78 o 
   8   3   2      364.98      451.99     14.02 o 
   9   3   2      450.03      411.42     20.95 o 
  10   3   2     3902.47     3846.96     73.63 o 
  11   3   2      327.79      383.76     22.75 o 
  12   3   2     1863.72     1980.23     59.67 o 
  13   3   2      148.12      151.01     13.26 o 
  14   3   2      285.74      252.62     25.67 o 
  15   3   2      611.81      659.43     29.41 o 
  16   3   2     5095.01     5108.85    100.04 o 
  17   3   2       58.47       73.54     13.14 o 
  18   3   2      663.32      614.05     26.55 o 
  19   3   2        3.47        8.04     11.54 o 
  20   3   2      285.38      343.51     23.07 o 
  21   3   2      219.74      233.41     20.36 o 
  22   3   2      204.14      228.79     27.72 o 
  23   3   2      130.05      177.91     26.25 o 
  24   3   2       72.49       49.69     22.55 o 
  25   3   2      464.38      440.15     37.37 o 
  26   3   2      233.33      240.26     30.82 o 
  27   3   2       73.86       90.06     31.84 o 
 -25   4   2        9.53       15.09     21.07 o 
 -24   4   2      142.81      140.90     21.74 o 
 -23   4   2      165.27      145.15     21.06 o 
 -22   4   2       22.27       41.40     22.82 o 
 -21   4   2        1.01        0.00     19.36 o 
 -20   4   2     1171.87     1183.06     42.47 o 
 -19   4   2     1917.83     1954.55     55.49 o 
 -18   4   2      798.24      791.83     47.05 o 
 -17   4   2      585.10      578.98     28.85 o 
 -16   4   2      508.21      501.57     27.07 o 
 -15   4   2      139.82      155.11     17.78 o 
 -14   4   2       12.13       29.11     13.05 o 
 -13   4   2      117.17      150.30     17.02 o 
 -12   4   2       21.71       30.53     20.46 o 
 -11   4   2        5.06        8.51     13.37 o 
 -10   4   2      158.27      163.24     23.27 o 
  -9   4   2       22.42        2.56      7.94 o 
  -8   4   2        1.84        0.00      9.30 o 
  -7   4   2      599.26      643.13     43.66 o 
  -6   4   2     1394.07     1397.45     30.40 o 
  -5   4   2     4422.01     4438.81     79.91 o 
  -4   4   2        1.59        4.67      6.40 o 
  -3   4   2      845.03      876.18     30.19 o 
  -2   4   2       48.34       61.42      8.53 o 
  -1   4   2      401.42      420.97     16.99 o 
   0   4   2      346.52      381.58     16.82 o 
   1   4   2     3228.03     3217.17     65.86 o 
   2   4   2      292.14      281.93     15.64 o 
   3   4   2     1429.69     1593.02     43.57 o 
   4   4   2      206.62      222.01     14.88 o 
   5   4   2     1452.09     1322.25     35.91 o 
   6   4   2      155.78      164.53     14.38 o 
   7   4   2     1495.86     1504.56     39.42 o 
   8   4   2       35.78       14.32     10.66 o 
   9   4   2     1063.97     1053.44     33.44 o 
  10   4   2       33.74       47.83     13.38 o 
  11   4   2      537.25      574.40     25.76 o 
  12   4   2      260.20      255.98     20.24 o 
  13   4   2      189.03      212.94     19.84 o 
  14   4   2        0.45       16.15     32.29 o 
  15   4   2     1526.84     1405.90     53.52 o 
  16   4   2      670.56      650.39     38.03 o 
  17   4   2       16.35       28.82     29.56 o 
  18   4   2       54.23       11.40     17.98 o 
  19   4   2       24.50       28.39     18.45 o 
  20   4   2        8.37        0.00     22.74 o 
  21   4   2       89.74       65.72     33.66 o 
  22   4   2       81.58      117.07     25.04 o 
  23   4   2        1.92       22.17     32.29 o 
  24   4   2       10.91       19.95     20.48 o 
  25   4   2      333.97      348.55     36.28 o 
 -22   5   2       68.51       43.48     32.63 o 
 -21   5   2      240.57      257.57     25.47 o 
 -20   5   2       57.37       83.42     16.44 o 
 -19   5   2       85.12      105.55     17.06 o 
 -18   5   2        1.02        2.32     17.46 o 
 -17   5   2      105.34       98.25     18.20 o 
 -16   5   2      175.99      160.06     20.51 o 
 -15   5   2      770.84      792.56     33.08 o 
 -14   5   2      772.26      793.57     37.82 o 
 -13   5   2      431.67      435.01     25.68 o 
 -12   5   2      162.54      149.55     37.30 o 
 -11   5   2      442.53      448.37     35.18 o 
 -10   5   2      194.20      238.78     28.19 o 
  -9   5   2      150.51      148.94     24.46 o 
  -8   5   2      276.83      272.39     29.29 o 
  -7   5   2       23.69        8.09     19.35 o 
  -6   5   2      139.53      126.67     22.87 o 
  -5   5   2      109.51       89.02     22.27 o 
  -4   5   2     2885.25     2777.17     84.60 o 
  -3   5   2        0.51        0.00     18.36 o 
  -2   5   2     1595.83     1589.39     57.85 o 
  -1   5   2      598.75      589.33     75.05 o 
   0   5   2     3754.16     3700.13    104.52 o 
   1   5   2       14.57       25.10     20.46 o 
   2   5   2       82.67      103.34     23.05 o 
   3   5   2        4.18        3.92     20.46 o 
   4   5   2       91.72      120.45     25.47 o 
   5   5   2      121.22       84.40     24.11 o 
   6   5   2      363.71      378.16     32.50 o 
   7   5   2      734.70      720.52     42.74 o 
   8   5   2      153.25      166.45     26.81 o 
   9   5   2      219.50      165.79     17.81 o 
  10   5   2     2070.37     2056.83     64.13 o 
  11   5   2      221.57      225.43     20.40 o 
  12   5   2     1016.91      993.66     36.57 o 
  13   5   2        0.62        1.79     13.89 o 
  14   5   2      113.19      124.38     19.10 o 
  15   5   2       31.09       22.05     15.00 o 
  16   5   2      207.80      274.27     26.27 o 
  17   5   2       43.77       36.27     19.75 o 
  18   5   2       99.38      114.83     21.10 o 
  19   5   2       22.16       12.10     16.72 o 
  20   5   2      153.96      194.05     27.94 o 
  21   5   2      171.18      220.57     25.15 o 
 -17   6   2      111.86      101.03     30.72 o 
 -16   6   2       26.65       17.91     26.56 o 
 -15   6   2        2.68       37.07     32.29 o 
 -14   6   2       25.04       35.54     25.61 o 
 -13   6   2      200.35      169.11     36.39 o 
 -12   6   2       15.97        4.29     24.66 o 
 -11   6   2        8.61        0.00     24.10 o 
 -10   6   2       18.17        0.72     24.04 o 
  -9   6   2        1.08        0.00     22.95 o 
  -8   6   2       70.25       30.25     43.66 o 
  -7   6   2       92.12       25.99     32.29 o 
  -6   6   2       19.41        0.00     40.03 o 
  -5   6   2       49.06       58.06     25.35 o 
  -4   6   2       13.06        0.00     23.96 o 
  -3   6   2        1.60        0.00     30.47 o 
  -2   6   2        0.22       19.30     23.47 o 
  -1   6   2        9.57        6.80     23.42 o 
   0   6   2       48.26       14.11     25.06 o 
   1   6   2      473.52      462.04     39.86 o 
   2   6   2       12.54        0.00     40.03 o 
   3   6   2        6.08        0.00     23.77 o 
   4   6   2       82.54      121.75     58.67 o 
   5   6   2      372.69      291.44     34.45 o 
   6   6   2        7.27        0.00     23.81 o 
   7   6   2      270.55      314.38     35.87 o 
   8   6   2        0.43        0.00     22.87 o 
   9   6   2      756.08      677.15     45.18 o 
  10   6   2        7.35        2.19     25.02 o 
  11   6   2       33.84       42.97     40.93 o 
  12   6   2       23.86       25.87     25.24 o 
  13   6   2      279.95      279.53     40.48 o 
  14   6   2        0.93        0.00     26.17 o 
  15   6   2       51.41       28.06     35.93 o 
  16   6   2       11.44       16.32     25.59 o 
  -8   7   2       55.16       21.58     31.47 o 
  -7   7   2       15.48        0.00     26.00 o 
  -6   7   2       50.94        0.00     28.21 o 
  -5   7   2       68.16       48.39     32.33 o 
  -4   7   2      239.49      281.32     39.17 o 
  -3   7   2        1.30        0.00     27.66 o 
  -2   7   2      114.50       68.89     31.72 o 
  -1   7   2       92.72       90.86     32.79 o 
   0   7   2      294.27      343.89     42.13 o 
   1   7   2        0.03        0.00     28.62 o 
   2   7   2       87.35       71.49     34.11 o 
   3   7   2       16.10        0.00     27.57 o 
   4   7   2       53.81        0.20     30.31 o 
   5   7   2       54.89       28.73     32.36 o 
   6   7   2      333.78      281.74     39.09 o 
   7   7   2        1.17        0.00     26.93 o 
 -30   1   3      137.29      131.93     36.24 o 
 -29   1   3      132.81      126.25     20.97 o 
 -28   1   3      949.78      913.27     37.46 o 
 -27   1   3       20.36       17.06     14.92 o 
 -26   1   3      150.32      158.14     34.70 o 
 -25   1   3      973.30     1017.59     44.52 o 
 -24   1   3     1334.44     1326.45     66.50 o 
 -23   1   3       74.47       81.18     16.12 o 
 -22   1   3     2351.88     2411.09     59.26 o 
 -21   1   3     1312.25     1374.55     40.39 o 
 -20   1   3     1984.66     1914.17     48.97 o 
 -19   1   3      135.02      157.96     15.84 o 
 -18   1   3     4307.89     4269.94     86.89 o 
 -17   1   3      237.52      233.56     16.09 o 
 -16   1   3    11794.34    11841.53    183.56 o 
 -15   1   3      895.15      816.90     22.74 o 
 -14   1   3     3330.99     3242.93     57.31 o 
 -13   1   3     1227.92     1045.64     24.92 o 
 -12   1   3      255.08      196.44     11.22 o 
 -11   1   3     1525.62     1443.04     29.52 o 
 -10   1   3     1791.18     1453.21     38.06 o 
  -9   1   3       31.09       31.14     14.31 o 
  -8   1   3       55.99       70.65      8.15 o 
  -7   1   3     1492.10     1455.65     55.24 o 
  -6   1   3      392.07      325.10     14.23 o 
  -5   1   3     3870.92     4013.09     63.32 o 
  -4   1   3    19638.59    20120.54    267.67 o 
  -3   1   3    32520.07    34018.82    449.64 o 
  -2   1   3     4058.59     4014.50     96.62 o 
  -1   1   3     7176.28     7663.50    102.90 o 
   0   1   3       91.87       85.89      7.02 o 
   1   1   3      723.51      730.28     15.81 o 
   2   1   3     2694.50     2889.94     41.73 o 
   3   1   3      792.60      746.99     16.08 o 
   4   1   3     3849.37     3809.56     60.21 o 
   5   1   3      309.20      324.68     14.16 o 
   6   1   3     4151.94     4111.04     65.23 o 
   7   1   3    11499.66    11224.88    168.95 o 
   8   1   3     3237.07     3066.51     50.91 o 
   9   1   3     2749.70     2708.54     54.69 o 
  10   1   3    19190.15    19234.81    286.34 o 
  11   1   3    11885.94    12386.48    187.45 o 
  12   1   3        7.45        7.51      8.67 o 
  13   1   3     3373.17     3311.72     65.88 o 
  16   1   3      199.91      217.41     25.47 o 
  18   1   3       48.48       25.84     17.67 o 
  19   1   3       27.39       47.49     11.51 o 
  20   1   3      601.84      550.48     24.83 o 
  21   1   3     1006.09      975.45     42.38 o 
  22   1   3      137.56      129.66     16.41 o 
  23   1   3      458.11      496.44     26.05 o 
  24   1   3      106.36      136.09     17.58 o 
  25   1   3      306.21      272.92     22.82 o 
  26   1   3       88.07       83.53     22.76 o 
  27   1   3     1368.94     1310.18     43.70 o 
  28   1   3      139.24      147.99     20.56 o 
  29   1   3      301.28      322.69     27.03 o 
 -29   2   3       23.41       33.97     28.87 o 
 -28   2   3        0.26       21.57     16.83 o 
 -27   2   3      188.26      200.60     22.78 o 
 -26   2   3       39.11       50.29     20.64 o 
 -25   2   3        2.39        6.06     14.87 o 
 -24   2   3       32.77       21.09     15.41 o 
 -23   2   3      101.76      113.69     17.78 o 
 -22   2   3      144.04      132.92     18.12 o 
 -21   2   3      126.86      131.27     17.70 o 
 -20   2   3      450.83      414.85     20.67 o 
 -19   2   3      151.41      139.49     14.20 o 
 -18   2   3      584.56      588.79     22.21 o 
 -17   2   3      305.88      324.20     18.91 o 
 -16   2   3      367.71      344.44     17.37 o 
 -15   2   3      230.12      213.24     17.46 o 
 -14   2   3       81.17       80.73     11.09 o 
 -13   2   3      563.96      582.02     19.01 o 
 -12   2   3      333.97      341.98     14.61 o 
 -11   2   3      560.66      684.53     19.57 o 
 -10   2   3      472.77      390.37     14.38 o 
  -9   2   3       30.65       44.65      7.35 o 
  -8   2   3     3772.39     3966.51     76.94 o 
  -7   2   3       15.47        7.18      4.56 o 
  -6   2   3      497.04      439.71     12.53 o 
  -5   2   3      146.95      162.08      7.95 o 
  -4   2   3       65.69       61.34      8.25 o 
  -3   2   3     1120.87     1167.82     24.36 o 
  -2   2   3     1478.60     1506.27     29.82 o 
  -1   2   3      335.19      310.40     16.03 o 
   0   2   3      366.67      338.96     17.71 o 
   1   2   3      271.06      319.84     10.85 o 
   2   2   3     9096.71     9589.48    162.05 o 
   3   2   3      352.80      359.28     25.72 o 
   4   2   3     2565.69     2785.77     62.06 o 
   5   2   3     1149.81     1374.39     29.49 o 
   6   2   3     2572.77     2750.60     52.71 o 
   7   2   3      253.37      221.26     17.39 o 
   8   2   3      244.44      240.38     10.78 o 
   9   2   3     4258.35     4418.11     72.09 o 
  10   2   3     1138.98     1202.85     50.88 o 
  11   2   3      484.70      481.36     20.35 o 
  12   2   3     1907.20     1781.47     35.49 o 
  13   2   3       40.80       41.95      8.49 o 
  14   2   3      120.56      105.85     13.62 o 
  15   2   3      447.55      414.21     18.50 o 
  16   2   3      550.14      524.55     47.30 o 
  17   2   3      760.78      698.64     27.29 o 
  18   2   3      791.07      821.16     41.10 o 
  19   2   3       54.94       49.13     12.95 o 
  20   2   3        2.84        0.00     10.26 o 
  21   2   3        1.43        0.00     11.56 o 
  22   2   3      976.76      970.39     45.08 o 
  23   2   3       23.31       40.39     14.24 o 
  24   2   3      118.33      102.20     25.87 o 
  25   2   3        0.74        0.00     12.71 o 
  26   2   3       29.92       30.65     15.49 o 
  27   2   3      103.01      146.28     28.05 o 
  28   2   3      178.39      201.33     22.40 o 
 -28   3   3      200.08      255.47     26.00 o 
 -27   3   3       53.31       68.54     19.66 o 
 -26   3   3       33.65       40.49     18.17 o 
 -25   3   3      130.19      117.24     19.97 o 
 -24   3   3      217.22      269.78     23.71 o 
 -23   3   3        6.13        4.17     14.74 o 
 -22   3   3       14.02        4.41     16.97 o 
 -21   3   3       58.85       64.17     21.13 o 
 -20   3   3     3148.43     3172.47     63.17 o 
 -19   3   3      106.08      121.95     14.83 o 
 -18   3   3     4097.14     4063.34     74.84 o 
 -17   3   3        4.44       16.87     10.76 o 
 -16   3   3     3506.48     3513.37     65.34 o 
 -15   3   3       40.17       33.16     10.07 o 
 -14   3   3     5342.51     5478.50     92.14 o 
 -13   3   3      114.54      119.51     11.62 o 
 -12   3   3      352.26      328.70     15.33 o 
 -11   3   3       24.39       23.88      8.53 o 
 -10   3   3       13.56       14.28      6.95 o 
  -9   3   3        6.66       17.40     12.31 o 
  -8   3   3       17.48       21.83      6.59 o 
  -7   3   3       23.42       13.41      4.88 o 
  -6   3   3      852.23      774.71     18.64 o 
  -5   3   3       13.15        6.38     10.37 o 
  -4   3   3     7995.85     8104.22    123.99 o 
  -3   3   3     4078.64     4064.39     72.35 o 
  -2   3   3     7892.12     8225.76    143.37 o 
  -1   3   3     1162.24     1292.96     57.54 o 
   0   3   3    14673.82    15499.20    258.97 o 
   1   3   3     6342.03     6772.16    148.68 o 
   2   3   3     3210.73     3559.67     91.51 o 
   3   3   3      608.43      614.61     20.91 o 
   4   3   3      141.24      152.35     11.73 o 
   5   3   3       18.42       21.29      4.55 o 
   6   3   3     1164.31     1168.78     24.31 o 
   7   3   3     3109.94     3100.13     53.17 o 
   8   3   3     1968.16     2166.12     46.26 o 
   9   3   3     3741.11     3848.36     73.40 o 
  10   3   3     6324.18     6323.89    114.85 o 
  11   3   3     8701.11     8417.86    192.26 o 
  12   3   3     1259.62     1279.60     47.45 o 
  13   3   3     3639.08     3701.07     65.34 o 
  14   3   3      654.82      707.65     26.63 o 
  15   3   3     1552.43     1492.08     34.17 o 
  16   3   3      120.92      133.97     15.01 o 
  17   3   3      235.42      237.66     18.16 o 
  18   3   3      255.41      259.36     19.23 o 
  19   3   3       32.01       35.96     12.19 o 
  20   3   3       72.08       86.64     14.94 o 
  21   3   3      934.20      960.68     38.79 o 
  22   3   3       15.91       26.99     18.59 o 
  23   3   3      580.15      613.90     39.97 o 
  24   3   3       94.27       69.24     26.84 o 
  25   3   3     1082.24     1097.93     52.71 o 
  26   3   3       23.32       38.41     21.71 o 
  27   3   3      341.79      316.31     35.49 o 
 -25   4   3       11.55       67.01     26.38 o 
 -24   4   3       48.76       43.92     36.84 o 
 -23   4   3      341.68      374.78     42.75 o 
 -22   4   3       36.91       60.28     25.05 o 
 -21   4   3      534.96      580.07     33.80 o 
 -20   4   3      600.75      542.68     30.70 o 
 -19   4   3      120.21      124.77     34.55 o 
 -18   4   3       26.75       47.11     13.97 o 
 -17   4   3      616.88      628.98     25.86 o 
 -16   4   3      257.48      254.79     18.11 o 
 -15   4   3      261.33      263.12     18.04 o 
 -14   4   3        4.70       11.04     11.82 o 
 -13   4   3       63.84       78.44     14.39 o 
 -12   4   3        1.91        0.00     10.57 o 
 -11   4   3      374.03      368.05     29.68 o 
 -10   4   3       78.80       77.03     12.47 o 
  -9   4   3     1215.85     1235.26     27.95 o 
  -8   4   3      197.76      208.48     23.84 o 
  -7   4   3      110.50      112.16      9.69 o 
  -6   4   3      266.98      260.44     12.84 o 
  -5   4   3     3054.28     2937.70     56.07 o 
  -4   4   3      468.11      522.78     18.59 o 
  -3   4   3       15.27       11.49     11.71 o 
  -2   4   3       35.32       27.65      5.82 o 
  -1   4   3      984.83      932.09     52.76 o 
   0   4   3      129.40      149.18     27.74 o 
   1   4   3      573.08      590.28     38.66 o 
   2   4   3      557.72      514.98     22.06 o 
   3   4   3      381.20      379.81     18.43 o 
   4   4   3       12.63        9.52      9.44 o 
   5   4   3      844.99      757.13     26.21 o 
   6   4   3      739.69      765.18     36.27 o 
   7   4   3       11.11        5.60     10.59 o 
   8   4   3     2445.94     2440.74     57.08 o 
   9   4   3        1.79        7.10     10.95 o 
  10   4   3      294.25      336.02     24.79 o 
  11   4   3        1.01       12.58     11.90 o 
  12   4   3     1751.56     1690.77     51.82 o 
  13   4   3       20.18       15.55     12.92 o 
  14   4   3        6.86        0.00     25.72 o 
  15   4   3      802.18      824.48     41.38 o 
  16   4   3     1179.77     1211.69     50.26 o 
  17   4   3        7.02       31.63     18.87 o 
  18   4   3       53.96       59.53     21.41 o 
  19   4   3       69.22       53.70     20.59 o 
  20   4   3        7.45        0.00     18.05 o 
  21   4   3        0.25        0.00     19.54 o 
  22   4   3      234.49      253.75     31.61 o 
  23   4   3        7.93        0.00     20.08 o 
  24   4   3        3.86       11.96     30.02 o 
 -22   5   3      207.70      169.77     29.72 o 
 -21   5   3       34.40       36.98     19.55 o 
 -20   5   3      742.50      709.67     30.33 o 
 -19   5   3       26.07       56.69     15.49 o 
 -18   5   3      997.53      897.28     32.25 o 
 -17   5   3        4.64       43.72     13.89 o 
 -16   5   3      324.41      290.95     20.54 o 
 -15   5   3        2.82        0.00     14.23 o 
 -14   5   3     1021.64     1086.42     37.78 o 
 -13   5   3       90.57       93.67     23.72 o 
 -12   5   3      159.61      147.05     25.06 o 
 -11   5   3       10.82        2.65     18.99 o 
 -10   5   3      432.56      504.15     49.58 o 
  -9   5   3       10.41       13.64     19.68 o 
  -8   5   3      147.86      197.42     26.00 o 
  -7   5   3        4.93        0.65     19.17 o 
  -6   5   3     1497.75     1382.52    119.62 o 
  -5   5   3      561.56      527.95     47.30 o 
  -4   5   3      783.59      739.10     41.84 o 
  -3   5   3      145.87      185.65     24.86 o 
  -2   5   3        2.40        0.00     18.65 o 
  -1   5   3      567.38      585.92     36.95 o 
   0   5   3     1428.96     1316.87     84.60 o 
   1   5   3      359.45      352.72     31.52 o 
   2   5   3        4.88        0.00     40.93 o 
   3   5   3        1.97        0.00     18.58 o 
   4   5   3      302.27      325.77     31.72 o 
   5   5   3      769.42      774.91     42.48 o 
   6   5   3     1124.00     1187.13     52.45 o 
   7   5   3      925.94      886.94     59.13 o 
   8   5   3      577.91      551.08     26.21 o 
   9   5   3      547.95      477.57     26.36 o 
  10   5   3      625.74      579.17     38.87 o 
  11   5   3     1038.32     1125.30     39.15 o 
  12   5   3      337.25      363.28     25.91 o 
  13   5   3      621.69      580.05     29.63 o 
  14   5   3      139.87      127.84     22.61 o 
  15   5   3      550.86      611.63     32.47 o 
  16   5   3      116.79      112.38     23.90 o 
  17   5   3      372.38      409.14     29.85 o 
  18   5   3        8.12       23.58     18.03 o 
  19   5   3      143.02      134.47     21.76 o 
  20   5   3       62.76      112.20     21.46 o 
  21   5   3      225.46      291.31     27.94 o 
 -17   6   3      229.32      278.98     36.83 o 
 -16   6   3       12.87        0.00     19.32 o 
 -15   6   3      617.80      697.94     50.55 o 
 -14   6   3        4.09       30.51     25.86 o 
 -13   6   3      204.93      155.23     30.95 o 
 -12   6   3        0.01        0.00     42.30 o 
 -11   6   3      201.17      218.06     31.68 o 
 -10   6   3        1.49        0.00     22.87 o 
  -9   6   3      540.32      471.21     39.97 o 
  -8   6   3      104.26       72.48     27.10 o 
  -7   6   3      105.05      106.98     27.30 o 
  -6   6   3        2.90        0.00     22.40 o 
  -5   6   3      253.72      238.14     32.33 o 
  -4   6   3      233.17      228.94     31.15 o 
  -3   6   3     1090.26     1089.67     56.40 o 
  -2   6   3      442.78      429.96     73.23 o 
  -1   6   3      630.39      629.48     54.58 o 
   0   6   3        5.57        0.00     23.47 o 
   1   6   3      343.52      310.29     53.22 o 
   2   6   3      144.69      149.02     40.03 o 
   3   6   3      427.74      435.91     39.88 o 
   4   6   3       87.43       97.43     28.36 o 
   5   6   3      318.61      286.81     34.45 o 
   6   6   3      227.42      323.03     42.30 o 
   7   6   3        9.63       30.65     24.21 o 
   8   6   3      213.19      182.04     31.85 o 
   9   6   3      220.52      310.14     37.30 o 
  10   6   3      742.12      747.53     49.86 o 
  11   6   3      264.24      341.35     51.40 o 
  12   6   3      402.63      464.54     43.47 o 
  13   6   3       19.15        0.00     24.52 o 
  14   6   3      146.24      207.01     43.21 o 
  15   6   3      153.48      147.41     34.33 o 
  16   6   3      304.60      344.04     40.16 o 
  -7   7   3        3.65        0.00     29.01 o 
  -6   7   3       11.88        0.00     28.21 o 
  -5   7   3        4.73        0.00     43.21 o 
  -4   7   3        4.04        0.00     26.28 o 
  -3   7   3        9.87        0.00     27.97 o 
  -2   7   3       29.35        0.00     30.15 o 
  -1   7   3       16.41        0.00     28.49 o 
   0   7   3        0.83        0.00     28.95 o 
   1   7   3        1.42        0.00     26.45 o 
   2   7   3        3.45        0.00     28.21 o 
   3   7   3       22.53       28.60     29.07 o 
   4   7   3       26.49        0.00     26.88 o 
   5   7   3       23.38       21.34     31.45 o 
   6   7   3      144.82      135.89     35.83 o 
 -31   0   4       64.83       80.05     34.57 o 
 -30   0   4        5.35        0.00     29.11 o 
 -29   0   4      418.68      388.43     49.12 o 
 -28   0   4        2.36       16.37     26.38 o 
 -27   0   4       94.72      102.79     22.51 o 
 -26   0   4        2.09       27.01     17.68 o 
 -25   0   4     2690.06     2805.96     83.92 o 
 -24   0   4     2800.23     2939.08     85.83 o 
 -23   0   4     4306.48     4285.96    112.48 o 
 -22   0   4      103.80      117.90     19.91 o 
 -21   0   4      604.63      648.01     33.12 o 
 -20   0   4      576.01      602.40     60.04 o 
 -19   0   4     6515.94     6329.87    149.67 o 
 -18   0   4     1891.14     1792.70     55.31 o 
 -17   0   4     5650.51     5325.05    126.54 o 
 -16   0   4     2532.53     2832.01     60.55 o 
 -15   0   4     8091.76     8120.62    150.57 o 
 -14   0   4     9493.01     9116.18    166.75 o 
 -13   0   4     8948.27     8917.32    162.53 o 
 -12   0   4     2255.93     2279.95     60.02 o 
 -11   0   4      330.07      318.10     15.21 o 
 -10   0   4     2454.72     2245.05     47.09 o 
  -9   0   4     1965.19     2036.79     43.28 o 
  -8   0   4     4038.74     3498.32    154.61 o 
  -7   0   4        8.88       10.01      7.75 o 
  -6   0   4    14038.87    14998.65    272.12 o 
  -5   0   4     9795.42    10167.34    185.44 o 
  -3   0   4    14851.23    16219.99    423.93 o 
  -2   0   4      305.47      366.02     40.03 o 
   0   0   4     5873.23     6044.72    131.45 o 
   1   0   4      452.48      477.52     14.51 o 
   2   0   4     3527.88     2763.38     52.96 o 
   3   0   4      823.31      917.54     27.76 o 
   4   0   4    18519.44    19472.54    408.75 o 
   5   0   4      253.22      250.41     12.38 o 
   7   0   4      214.27      199.22     21.83 o 
   8   0   4    22552.88    23120.69    483.81 o 
   9   0   4     1922.86     2008.60     52.83 o 
  10   0   4    38488.70    40539.81    841.62 o 
  11   0   4       84.47       57.94     11.10 o 
  12   0   4     7320.78     7017.04    158.38 o 
  13   0   4      110.52      133.10     23.20 o 
  14   0   4      843.37      862.64     30.93 o 
  15   0   4      345.46      375.25     34.11 o 
  16   0   4     6909.19     6837.93    211.95 o 
  17   0   4      117.19       91.88     20.01 o 
  18   0   4      484.58      446.76    105.52 o 
  19   0   4      353.51      310.18     24.61 o 
  20   0   4     5974.98     5736.82    140.23 o 
  21   0   4     1017.98     1031.56     56.40 o 
  22   0   4     2172.79     2182.28     92.79 o 
  23   0   4      473.38      427.54     42.75 o 
  24   0   4      552.01      510.32     48.21 o 
  25   0   4      898.05      787.77     53.67 o 
  26   0   4     2181.89     1991.25     91.88 o 
  27   0   4      468.15      452.10     47.30 o 
  28   0   4       41.51       10.92     22.74 o 
  29   0   4      222.81      237.42     40.03 o 
 -30   1   4       47.72       60.80     18.99 o 
 -29   1   4        9.67       37.69     17.92 o 
 -28   1   4      241.89      232.44     38.49 o 
 -27   1   4       42.07       48.55     17.88 o 
 -26   1   4      104.65      103.38     21.30 o 
 -25   1   4      336.10      313.08     25.34 o 
 -24   1   4       27.40       20.45     14.48 o 
 -23   1   4      169.38      190.75     19.90 o 
 -22   1   4      525.58      470.49     25.90 o 
 -21   1   4      217.82      203.30     18.85 o 
 -20   1   4      461.22      473.44     21.43 o 
 -19   1   4      623.70      596.34     41.93 o 
 -18   1   4      543.58      544.77     24.88 o 
 -17   1   4        0.34        0.00      6.66 o 
 -16   1   4      211.42      185.58     13.70 o 
 -15   1   4      241.43      259.52     14.28 o 
 -14   1   4      379.05      416.00     24.82 o 
 -13   1   4       32.55       39.88      8.46 o 
 -12   1   4      111.43      111.52     10.77 o 
 -11   1   4      913.93      951.33     23.06 o 
 -10   1   4      621.08      734.53     21.78 o 
  -9   1   4     2966.99     3086.46     59.66 o 
  -8   1   4      819.39      969.93     21.08 o 
  -7   1   4      228.51      242.74     10.50 o 
  -6   1   4      632.92      691.94     14.43 o 
  -5   1   4     7409.22     7610.83    104.10 o 
  -4   1   4        0.59        3.02      3.24 o 
  -3   1   4    11608.87    12210.88    150.45 o 
  -2   1   4     1113.68     1179.20     18.74 o 
  -1   1   4     1200.75     1414.51     53.83 o 
   0   1   4      756.61      781.95     13.54 o 
   1   1   4     9529.57     9650.53    130.41 o 
   2   1   4     1661.30     1653.19     29.41 o 
   3   1   4     4686.11     5210.80     86.39 o 
   4   1   4     8545.10     8854.99    134.10 o 
   5   1   4     4203.87     4591.81     72.48 o 
   6   1   4       70.35       68.47      6.58 o 
   7   1   4      772.54      771.73     18.41 o 
   8   1   4       90.75       91.22      9.73 o 
   9   1   4     2298.99     2270.13     56.59 o 
  10   1   4     1817.35     1898.81     35.86 o 
  11   1   4     1478.81     1511.99     30.57 o 
  12   1   4     1972.78     1949.51     43.30 o 
  13   1   4        0.63        0.81      3.55 o 
  14   1   4       61.08       33.32     11.70 o 
  16   1   4      159.03      132.81     22.74 o 
  17   1   4       22.42       16.45     16.37 o 
  18   1   4       70.16       74.77     12.26 o 
  19   1   4       52.65       36.55     11.27 o 
  20   1   4      104.76      103.74     14.69 o 
  21   1   4      977.29      917.65     51.51 o 
  22   1   4       16.00       12.57     11.60 o 
  23   1   4      205.10      223.36     20.13 o 
  24   1   4        0.15        0.00     11.60 o 
  25   1   4      304.42      290.71     23.62 o 
  26   1   4      236.02      268.07     23.76 o 
  27   1   4      139.31      102.30     18.65 o 
  28   1   4       89.84       89.22     18.73 o 
  29   1   4       29.71       30.58     20.24 o 
 -29   2   4      524.93      572.91     65.14 o 
 -28   2   4      141.66      127.62     21.61 o 
 -27   2   4      162.50      169.46     21.75 o 
 -26   2   4      115.02      109.67     19.12 o 
 -25   2   4      155.34      152.56     19.26 o 
 -24   2   4      209.89      195.19     21.35 o 
 -23   2   4     1189.44     1151.55     39.60 o 
 -22   2   4       96.78       80.09     16.60 o 
 -21   2   4     1094.01     1138.79     38.34 o 
 -20   2   4       57.20       69.77     13.22 o 
 -19   2   4     3945.56     3946.44     72.52 o 
 -18   2   4     2988.35     2973.20     57.39 o 
 -17   2   4     2353.00     2408.97     48.51 o 
 -16   2   4      703.62      763.82     24.03 o 
 -15   2   4     3392.55     3386.04     61.90 o 
 -14   2   4     3073.36     3127.05     57.26 o 
 -13   2   4     1507.52     1636.35     34.70 o 
 -12   2   4     1690.55     1808.87     36.70 o 
 -11   2   4     1342.30     1381.89     29.74 o 
 -10   2   4     2379.77     2402.21     43.95 o 
  -9   2   4     4077.84     4104.59     68.36 o 
  -8   2   4     2888.85     2590.19     40.93 o 
  -7   2   4       29.27       25.37      6.31 o 
  -6   2   4      850.43      784.58     16.34 o 
  -5   2   4     2240.91     2101.22     33.31 o 
  -4   2   4     4778.70     4637.75     66.34 o 
  -3   2   4      558.03      529.41     13.37 o 
  -2   2   4     1145.52     1057.28     35.45 o 
  -1   2   4      390.55      392.67     11.00 o 
   0   2   4    13356.03    13809.67    186.06 o 
   1   2   4     1591.48     1634.29     26.91 o 
   2   2   4     6749.95     6588.76     91.93 o 
   3   2   4       50.61       61.27      5.78 o 
   4   2   4     4011.49     4309.37     77.33 o 
   5   2   4      385.54      437.68     14.81 o 
   6   2   4     7835.42     7879.84    137.29 o 
   7   2   4      171.18      161.58     11.00 o 
   8   2   4     3161.74     3197.46     62.22 o 
   9   2   4      323.04      312.01     33.66 o 
  10   2   4    16188.92    15943.39    272.22 o 
  11   2   4       20.90       32.19      9.59 o 
  12   2   4    17329.72    17217.31    260.01 o 
  13   2   4      462.03      508.05     18.78 o 
  14   2   4     2568.03     2468.17     46.85 o 
  15   2   4       25.58       32.71      9.33 o 
  16   2   4     9172.87     9006.44    163.48 o 
  17   2   4     1107.58     1091.93     33.86 o 
  18   2   4      643.20      614.78     43.92 o 
  19   2   4       11.29        0.00     12.62 o 
  20   2   4      767.51      689.09     28.19 o 
  21   2   4      355.42      356.39     23.26 o 
  22   2   4      451.80      489.72     26.32 o 
  23   2   4      159.11      181.40     19.46 o 
  24   2   4       67.85       78.98     15.95 o 
  25   2   4      377.98      449.06     28.27 o 
  26   2   4     1283.68     1299.47     59.07 o 
  27   2   4      445.38      481.05     30.43 o 
  28   2   4       13.97       22.57     25.69 o 
 -28   3   4      224.83      223.27     41.48 o 
 -27   3   4       20.83       40.00     19.20 o 
 -26   3   4        3.17        0.00     16.19 o 
 -25   3   4        4.54        0.00     24.88 o 
 -24   3   4      115.54      112.23     19.54 o 
 -23   3   4       96.94       68.35     17.40 o 
 -22   3   4      240.63      220.56     22.02 o 
 -21   3   4        7.47       18.31     12.96 o 
 -20   3   4      964.35      962.98     30.67 o 
 -19   3   4      884.56      871.99     28.61 o 
 -18   3   4     1116.55     1095.39     31.29 o 
 -17   3   4        4.36       13.37     10.92 o 
 -16   3   4      301.89      284.13     18.78 o 
 -15   3   4      488.25      473.07     20.19 o 
 -14   3   4     1068.31     1077.07     28.60 o 
 -13   3   4      470.46      470.83     18.72 o 
 -12   3   4       29.53       24.58      7.16 o 
 -11   3   4      229.96      228.76     11.87 o 
 -10   3   4      120.46      119.60      9.36 o 
  -9   3   4     4237.29     4426.64     66.78 o 
  -8   3   4     1178.79     1152.84     23.49 o 
  -7   3   4      297.77      296.63     17.28 o 
  -6   3   4        4.73        0.00      5.19 o 
  -5   3   4     3245.97     3317.95     60.00 o 
  -4   3   4     1714.89     1800.09     33.57 o 
  -3   3   4     4744.43     4831.84     76.63 o 
  -2   3   4      532.22      520.36     14.54 o 
  -1   3   4      105.10      124.64     13.08 o 
   0   3   4      167.20      183.14     11.64 o 
   1   3   4    10788.49    11371.93    171.18 o 
   2   3   4      405.72      412.18     28.33 o 
   3   3   4      175.25      231.42     11.61 o 
   4   3   4        0.09        2.85      3.29 o 
   5   3   4     1172.09     1180.16     24.98 o 
   6   3   4        8.62       14.93      5.70 o 
   7   3   4     4023.37     4225.06     63.57 o 
   8   3   4        5.78        0.53      6.80 o 
   9   3   4      103.69       96.24      9.33 o 
  10   3   4       93.01       90.18      9.84 o 
  11   3   4     4181.77     4300.58     88.71 o 
  12   3   4        2.00        0.00      8.23 o 
  13   3   4      215.48      221.03     14.84 o 
  14   3   4      435.97      444.30     25.49 o 
  15   3   4     3079.75     3056.07     65.72 o 
  16   3   4        9.00        3.31     10.84 o 
  17   3   4        7.63        7.93     10.92 o 
  18   3   4       31.16       22.64     11.93 o 
  19   3   4      227.90      230.19     19.37 o 
  20   3   4      214.74      205.52     26.20 o 
  21   3   4      789.91      785.89     41.51 o 
  22   3   4       40.66       24.08     19.52 o 
  23   3   4       36.07       16.55     42.30 o 
  24   3   4      183.87      146.24     26.88 o 
  25   3   4      105.89       65.31     32.75 o 
  26   3   4      183.77      191.72     46.39 o 
 -25   4   4       15.35       36.59     26.17 o 
 -24   4   4       75.79       67.80     25.86 o 
 -23   4   4       11.10       14.66     24.22 o 
 -22   4   4       69.12      110.46     26.44 o 
 -21   4   4      578.78      623.43     34.63 o 
 -20   4   4      127.83      132.76     16.73 o 
 -19   4   4     1060.17     1008.51     33.18 o 
 -18   4   4      381.45      377.05     22.06 o 
 -17   4   4      347.20      350.50     21.16 o 
 -16   4   4      147.87      149.07     15.97 o 
 -15   4   4      681.64      649.99     25.11 o 
 -14   4   4      401.17      398.00     20.37 o 
 -13   4   4      228.04      198.36     15.61 o 
 -12   4   4      595.30      605.44     22.42 o 
 -11   4   4      139.80      142.37     11.07 o 
 -10   4   4        6.95       15.46      7.76 o 
  -9   4   4      512.61      475.96     17.06 o 
  -8   4   4     2169.90     2239.09     42.46 o 
  -7   4   4       29.40       33.26     11.44 o 
  -6   4   4       49.24       50.48     12.54 o 
  -5   4   4      327.92      369.83     18.13 o 
  -4   4   4       21.78       14.39     11.87 o 
  -3   4   4      113.73      130.44      9.64 o 
  -2   4   4      715.19      705.75     26.93 o 
  -1   4   4      472.86      493.90     22.71 o 
   0   4   4     1036.05     1146.17     36.64 o 
   1   4   4      348.71      353.17     21.03 o 
   2   4   4     3043.30     3108.74    151.46 o 
   3   4   4        2.52        0.00     10.07 o 
   4   4   4       73.89       84.49     15.01 o 
   5   4   4      342.19      337.74     18.59 o 
   6   4   4      808.68      802.82     28.11 o 
   7   4   4      197.37      196.88     16.57 o 
   8   4   4      434.95      462.01     22.92 o 
   9   4   4       95.66       98.54     12.61 o 
  10   4   4     1310.17     1399.20     35.83 o 
  11   4   4        0.80       24.29     11.69 o 
  12   4   4     4527.81     4400.17     81.78 o 
  13   4   4      158.85      207.67     28.23 o 
  14   4   4     3622.27     3568.67     80.75 o 
  15   4   4        0.16        3.13     19.10 o 
  16   4   4       84.95       82.44     20.59 o 
  17   4   4      142.35      149.35     25.35 o 
  18   4   4       26.25       33.79     19.77 o 
  19   4   4        0.45       20.74     18.13 o 
  20   4   4       16.55        0.00     19.56 o 
  21   4   4       46.89       57.76     21.88 o 
  22   4   4       65.01       95.71     25.41 o 
  23   4   4       66.48       86.71     25.05 o 
  24   4   4      110.71      128.28     27.97 o 
 -22   5   4       18.93       19.84     25.87 o 
 -21   5   4       16.53        0.00     19.96 o 
 -20   5   4       68.94       73.41     29.75 o 
 -19   5   4      147.42      176.06     34.57 o 
 -18   5   4      398.02      361.39     28.58 o 
 -17   5   4       92.47      106.52     21.72 o 
 -16   5   4      690.38      674.90     34.63 o 
 -15   5   4      133.10      172.72     31.92 o 
 -14   5   4      640.53      686.99     33.45 o 
 -13   5   4      101.79      139.43     33.82 o 
 -12   5   4      109.90      129.64     25.41 o 
 -11   5   4       84.20       92.79     39.12 o 
 -10   5   4       96.36       98.30     25.93 o 
  -9   5   4      135.54      118.82     26.84 o 
  -8   5   4       32.64       20.82     19.89 o 
  -7   5   4        4.19        1.46     19.01 o 
  -6   5   4      297.28      290.28     28.57 o 
  -5   5   4     1673.83     1645.35     59.43 o 
  -4   5   4      758.72      750.75     40.17 o 
  -3   5   4     2400.61     2361.74    114.62 o 
  -2   5   4       79.13       99.63     22.51 o 
  -1   5   4      226.12      222.64     26.99 o 
   0   5   4      189.12      195.48     26.00 o 
   1   5   4      203.28      211.60     33.66 o 
   2   5   4       93.45       82.75     22.27 o 
   3   5   4       26.19       20.92     29.56 o 
   4   5   4      266.52      280.69     29.78 o 
   5   5   4       47.11       65.37     22.27 o 
   6   5   4      262.43      276.17     31.34 o 
   7   5   4     2075.48     1914.50     50.40 o 
   8   5   4      109.14      106.09     16.74 o 
   9   5   4     1035.30     1042.16     36.65 o 
  10   5   4      121.31      109.29     18.90 o 
  11   5   4     1776.85     1716.46     43.14 o 
  12   5   4      553.14      549.06     48.08 o 
  13   5   4        8.77       28.69     13.42 o 
  14   5   4       20.51       15.75     16.04 o 
  15   5   4      382.51      386.43     28.14 o 
  16   5   4       40.22       27.23     16.63 o 
  17   5   4      171.43      191.21     23.18 o 
  18   5   4       39.69       81.51     34.18 o 
  19   5   4       74.80      102.67     20.93 o 
  20   5   4       60.38       66.00     19.90 o 
 -17   6   4       24.27       56.22     28.76 o 
 -16   6   4       27.18       49.26     29.56 o 
 -15   6   4      291.65      338.51     53.22 o 
 -14   6   4      377.89      426.23     40.79 o 
 -13   6   4       79.70      100.05     22.56 o 
 -12   6   4       83.25       91.65     21.42 o 
 -11   6   4        6.87        0.00     22.49 o 
 -10   6   4        1.33        0.00     22.87 o 
  -9   6   4        0.47        0.00     22.29 o 
  -8   6   4        1.64       10.50     49.12 o 
  -7   6   4        8.99        0.00     25.93 o 
  -6   6   4      196.33      164.08     52.76 o 
  -5   6   4       63.31       33.88     25.51 o 
  -4   6   4        1.10       19.19     24.61 o 
  -3   6   4       21.69       35.02     24.44 o 
  -2   6   4      915.99      894.78     47.55 o 
  -1   6   4       10.89        0.00     22.02 o 
   0   6   4       10.65        0.00     23.70 o 
   1   6   4       10.83        0.00     30.02 o 
   2   6   4       65.48       49.68     38.21 o 
   3   6   4       32.29        6.32     23.42 o 
   4   6   4       85.59       63.35     24.92 o 
   5   6   4       50.51       39.08     25.71 o 
   6   6   4       99.84      100.03     27.57 o 
   7   6   4       36.67       34.30     26.00 o 
   8   6   4      260.89      205.55     33.93 o 
   9   6   4       19.43        7.21     25.34 o 
  10   6   4      206.02      228.10     26.10 o 
  11   6   4        4.89       28.65     25.19 o 
  12   6   4      222.82      207.46     25.90 o 
  13   6   4        8.94       33.08     27.93 o 
  14   6   4        1.51        5.00     24.34 o 
  15   6   4       32.10       15.53     28.20 o 
  -6   7   4       28.82        0.00     29.29 o 
  -5   7   4       54.26       30.06     30.85 o 
  -4   7   4       83.15       36.04     30.55 o 
  -3   7   4      210.73      192.22     36.88 o 
  -2   7   4        0.45        0.00     35.02 o 
  -1   7   4       23.94       52.01     32.14 o 
   0   7   4       28.00        0.00     27.57 o 
   1   7   4      132.59      128.26     36.02 o 
   2   7   4        6.69        0.00     26.92 o 
   3   7   4      253.87      236.77     71.86 o 
   4   7   4        1.34        0.00     30.02 o 
   5   7   4      194.50      211.20     82.78 o 
 -30   1   5       78.97      106.56     21.47 o 
 -29   1   5       31.19       23.90     16.70 o 
 -28   1   5       51.71       55.33     17.14 o 
 -27   1   5       91.52      101.60     18.86 o 
 -26   1   5       28.81       27.19     16.49 o 
 -25   1   5      538.89      604.22     30.60 o 
 -24   1   5      694.55      667.03     31.46 o 
 -23   1   5     1451.89     1473.31     44.44 o 
 -22   1   5        4.81        0.00     12.33 o 
 -21   1   5     1655.56     1696.09     46.54 o 
 -20   1   5     1806.39     1865.74     42.48 o 
 -19   1   5     4704.91     4667.13     82.33 o 
 -18   1   5        7.96       24.85      9.18 o 
 -17   1   5     4050.32     3993.34     82.81 o 
 -16   1   5      362.65      377.73     17.34 o 
 -15   1   5      830.88      797.90     23.59 o 
 -14   1   5     1084.87     1187.59     28.75 o 
 -13   1   5     4410.74     4567.97     76.77 o 
 -12   1   5     1442.04     1583.09     33.41 o 
 -11   1   5     8631.10     8984.05    139.38 o 
 -10   1   5     1226.50     1187.13     30.10 o 
  -9   1   5     5623.75     5678.73     89.95 o 
  -8   1   5      103.02       88.31      6.73 o 
  -7   1   5     3893.88     4104.56     67.32 o 
  -6   1   5     1897.93     2017.12     31.38 o 
  -5   1   5    23763.52    23975.99    354.13 o 
  -4   1   5      615.51      600.88     15.37 o 
  -3   1   5      100.41      144.69     13.63 o 
  -2   1   5     2294.31     2273.39     33.55 o 
  -1   1   5     1703.79     1612.58     28.68 o 
   0   1   5     1985.95     2226.34     33.45 o 
   1   1   5     1497.38     1210.09     22.35 o 
   2   1   5     1552.75     1653.84     30.13 o 
   3   1   5       80.56      100.73      7.36 o 
   4   1   5      449.75      397.95     12.91 o 
   5   1   5     3754.56     3431.42     56.44 o 
   6   1   5        6.24        7.63      6.17 o 
   7   1   5      836.92      829.49     24.68 o 
   8   1   5    12721.58    12541.25    189.92 o 
   9   1   5     4874.32     4914.92     79.73 o 
  10   1   5       29.76       37.51      8.93 o 
  11   1   5     3684.52     3432.13     69.12 o 
  12   1   5     6589.95     6309.36    118.87 o 
  13   1   5      175.03      178.58     19.87 o 
  14   1   5     1502.50     1437.43     45.42 o 
  15   1   5     4508.32     4483.25    109.31 o 
  16   1   5     1798.68     1734.20     53.87 o 
  17   1   5      123.85      107.46     13.80 o 
  18   1   5     1380.49     1402.50     39.38 o 
  19   1   5      592.79      560.67     25.76 o 
  20   1   5      159.61      158.23     16.72 o 
  21   1   5      316.38      326.54     26.37 o 
  22   1   5     1343.25     1387.25     42.18 o 
  23   1   5       17.02       23.97     13.52 o 
  24   1   5     1228.24     1189.38     40.12 o 
  25   1   5      630.04      621.96     31.50 o 
  26   1   5      622.12      641.19     32.70 o 
  27   1   5      180.26      196.67     22.43 o 
  28   1   5      972.48     1089.70     41.74 o 
 -29   2   5      213.39      235.99     25.33 o 
 -28   2   5       18.69       27.21     25.28 o 
 -27   2   5        1.30        9.31     16.49 o 
 -26   2   5        2.19       19.04     15.85 o 
 -25   2   5        0.87       13.52     16.48 o 
 -24   2   5        9.55        9.11     15.60 o 
 -23   2   5        4.76        1.50     13.78 o 
 -22   2   5       20.88       11.29     14.58 o 
 -21   2   5      484.51      480.08     23.06 o 
 -20   2   5      504.52      509.89     32.43 o 
 -19   2   5      839.49      853.14     27.85 o 
 -18   2   5        1.10        0.00     10.09 o 
 -17   2   5      222.45      265.69     16.85 o 
 -16   2   5      624.67      664.05     23.18 o 
 -15   2   5       50.58       60.66     10.87 o 
 -14   2   5       33.76       39.89      9.81 o 
 -13   2   5       81.03       50.51      9.72 o 
 -12   2   5      183.47      194.28     12.66 o 
 -11   2   5      467.04      459.33     17.14 o 
 -10   2   5       49.56       33.91      8.12 o 
  -9   2   5      375.47      345.93     12.09 o 
  -8   2   5        1.49        0.78      5.36 o 
  -7   2   5      794.55      823.01     18.03 o 
  -6   2   5      886.16      862.82     30.07 o 
  -5   2   5      372.67      393.13     11.93 o 
  -4   2   5      182.60      161.20      7.90 o 
  -3   2   5      193.85      199.46     12.02 o 
  -2   2   5      574.64      667.13     14.78 o 
  -1   2   5       61.20       76.34      6.63 o 
   0   2   5     2605.03     2601.24     39.98 o 
   1   2   5        0.41        1.73      4.79 o 
   2   2   5     2112.43     2236.68     35.44 o 
   3   2   5       39.19       53.89      6.19 o 
   4   2   5      405.83      421.20     13.98 o 
   5   2   5      206.79      274.79     11.89 o 
   6   2   5      103.38      111.12      8.76 o 
   7   2   5     5291.19     5596.33     89.68 o 
   8   2   5       44.53       44.05      9.76 o 
   9   2   5     1783.51     1697.40     42.15 o 
  10   2   5     1364.28     1307.91     33.03 o 
  11   2   5      176.02      147.38     14.36 o 
  12   2   5        1.18        0.00     11.03 o 
  13   2   5     1426.07     1445.79     52.18 o 
  14   2   5     1279.98     1218.09     42.02 o 
  15   2   5     4269.85     3864.64     78.72 o 
  16   2   5      539.66      536.27     23.98 o 
  17   2   5       56.36       62.31     13.07 o 
  18   2   5        2.92        4.72     11.56 o 
  19   2   5      812.79      801.84     30.53 o 
  20   2   5      312.57      342.75     29.54 o 
  21   2   5        1.64        0.00     14.98 o 
  22   2   5       73.78       68.53     15.34 o 
  23   2   5      423.30      446.89     43.25 o 
  24   2   5      189.02      172.96     19.81 o 
  25   2   5       92.84       71.58     16.90 o 
  26   2   5       39.34       38.98     16.51 o 
  27   2   5       14.05       20.18     18.05 o 
 -28   3   5      152.49      196.02     24.73 o 
 -27   3   5      382.30      396.03     29.32 o 
 -26   3   5        5.40       12.69     17.57 o 
 -25   3   5       29.43       42.05     17.18 o 
 -24   3   5      189.46      237.39     40.73 o 
 -23   3   5      303.29      290.78     37.02 o 
 -22   3   5       11.77       10.26     15.06 o 
 -21   3   5      530.72      539.24     24.46 o 
 -20   3   5      514.40      498.11     23.74 o 
 -19   3   5     1597.27     1616.25     41.56 o 
 -18   3   5      214.70      223.72     16.93 o 
 -17   3   5     1522.26     1479.20     36.54 o 
 -16   3   5       95.35      123.59     14.03 o 
 -15   3   5     2125.68     2114.61     44.75 o 
 -14   3   5       70.48       82.68     10.00 o 
 -13   3   5     2061.56     2113.79     38.81 o 
 -12   3   5       14.60        6.23      7.25 o 
 -11   3   5      270.29      276.39     15.21 o 
 -10   3   5       81.84       67.04      9.40 o 
  -9   3   5     7492.24     7758.52    110.87 o 
  -8   3   5      442.11      437.03     14.46 o 
  -7   3   5     1649.63     1639.56     29.90 o 
  -6   3   5      111.67      108.65      9.99 o 
  -5   3   5     2634.85     2243.23     58.13 o 
  -4   3   5      399.79      400.53     12.88 o 
  -3   3   5     2347.52     2110.76     38.07 o 
  -2   3   5      430.75      358.00     17.69 o 
  -1   3   5        9.51       36.69      9.19 o 
   0   3   5        1.25        8.55      6.15 o 
   1   3   5     2738.58     2525.78     40.43 o 
   2   3   5      899.80      809.86     29.23 o 
   3   3   5       15.56        8.54      5.33 o 
   4   3   5       66.28       71.63      6.93 o 
   5   3   5     1562.49     1517.35     27.84 o 
   6   3   5     1167.36     1219.35     26.91 o 
   7   3   5     3364.54     3326.71     57.85 o 
   8   3   5     3548.71     3499.38     60.79 o 
   9   3   5      873.26      980.18     27.84 o 
  10   3   5     1183.48     1177.34     51.73 o 
  11   3   5     5008.73     4984.81     83.81 o 
  12   3   5     7213.47     7128.31    143.12 o 
  13   3   5     2414.51     2311.67     46.43 o 
  14   3   5      977.72      993.93     27.97 o 
  15   3   5     2655.55     2527.39     65.69 o 
  16   3   5      610.92      580.63     31.24 o 
  17   3   5      553.62      553.12     25.59 o 
  18   3   5     1446.11     1438.15     41.91 o 
  19   3   5      165.24      195.22     39.57 o 
  20   3   5      656.77      664.71     39.55 o 
  21   3   5       23.33       42.00     24.11 o 
  22   3   5     1384.00     1423.48     58.54 o 
  23   3   5      176.54      149.37     32.29 o 
  24   3   5      142.81      133.65     38.66 o 
  25   3   5       61.96       78.41     35.48 o 
  26   3   5      322.34      326.48     34.94 o 
 -25   4   5      127.15      165.46     69.13 o 
 -24   4   5      397.59      381.06     38.35 o 
 -23   4   5        2.24       23.21     32.29 o 
 -22   4   5       70.04       85.87     32.75 o 
 -21   4   5        3.74       10.25     17.09 o 
 -20   4   5      274.18      292.19     26.05 o 
 -19   4   5        0.60       18.97     13.39 o 
 -18   4   5      372.47      427.90     23.22 o 
 -17   4   5        4.95        4.71     11.96 o 
 -16   4   5      370.55      369.21     20.89 o 
 -15   4   5      224.23      236.55     17.68 o 
 -14   4   5       70.28       69.82     10.66 o 
 -13   4   5       96.95       92.39     10.91 o 
 -12   4   5      630.65      671.31     25.29 o 
 -11   4   5       70.56       61.07     10.36 o 
 -10   4   5      358.84      398.68     20.08 o 
  -9   4   5      439.74      504.42     26.61 o 
  -8   4   5      161.32      170.28     11.15 o 
  -7   4   5     1119.90     1062.50     23.73 o 
  -6   4   5     1721.04     1709.95     36.86 o 
  -5   4   5      274.60      280.39     13.01 o 
  -4   4   5      666.54      659.21     18.68 o 
  -3   4   5      381.26      402.04     14.76 o 
  -2   4   5      157.11      143.62     14.97 o 
  -1   4   5       68.99       66.62     11.45 o 
   0   4   5     1027.41      971.85     29.41 o 
   1   4   5       11.75        0.00      4.74 o 
   2   4   5       70.35       89.98     12.71 o 
   3   4   5      309.64      251.31     19.67 o 
   4   4   5      389.90      382.87     20.72 o 
   5   4   5      207.82      239.89     17.99 o 
   6   4   5     1728.00     1572.22     54.13 o 
   7   4   5       28.90       32.30     11.16 o 
   8   4   5      200.89      226.45     21.91 o 
   9   4   5       58.45       71.64     12.48 o 
  10   4   5      788.69      724.61     26.15 o 
  11   4   5       12.21       19.60     11.80 o 
  12   4   5        6.95        7.14     12.12 o 
  13   4   5     1299.63     1225.33     40.37 o 
  14   4   5      142.52      158.09     19.55 o 
  15   4   5      569.76      613.55     61.86 o 
  16   4   5        1.16        0.00     14.93 o 
  17   4   5      256.47      269.18     29.78 o 
  18   4   5        2.87       13.01     19.77 o 
  19   4   5      229.01      188.61     31.84 o 
  20   4   5      203.13      207.69     28.76 o 
  21   4   5      159.09      158.92     28.09 o 
  22   4   5       28.00       34.05     25.47 o 
  23   4   5      113.81       88.72     26.00 o 
 -22   5   5       43.62      128.26     60.04 o 
 -21   5   5      270.49      266.42     52.31 o 
 -20   5   5       28.95       31.54     28.08 o 
 -19   5   5      410.97      467.46     42.40 o 
 -18   5   5       25.76       36.94     27.93 o 
 -17   5   5      152.69      131.65     48.67 o 
 -16   5   5       10.23        0.00     25.24 o 
 -15   5   5      560.67      546.34     60.95 o 
 -14   5   5       35.26       21.35     17.49 o 
 -13   5   5     1182.65     1121.45     45.20 o 
 -12   5   5       18.77        7.71     16.59 o 
 -11   5   5      364.26      351.48     31.17 o 
 -10   5   5       67.43       77.81     18.10 o 
  -9   5   5     1549.55     1582.75     48.66 o 
  -8   5   5      124.01      119.11     28.50 o 
  -7   5   5     1588.95     1515.96     78.15 o 
  -6   5   5        7.32        0.00     15.29 o 
  -5   5   5        2.99       19.59     15.84 o 
  -4   5   5       49.37       32.22     20.55 o 
  -3   5   5     1076.66     1108.74     62.77 o 
  -2   5   5      574.90      544.92     36.00 o 
  -1   5   5      231.21      231.89     26.99 o 
   0   5   5       27.07       10.18     20.19 o 
   1   5   5      564.38      623.03     38.17 o 
   2   5   5      224.74      218.86     27.20 o 
   3   5   5      232.20      207.49     21.64 o 
   4   5   5       39.97       14.34     16.60 o 
   5   5   5      834.65      795.98     27.26 o 
   6   5   5      455.95      425.52     21.66 o 
   7   5   5      278.18      307.09     19.53 o 
   8   5   5        9.57       27.21     12.42 o 
   9   5   5       19.73       31.51     12.99 o 
  10   5   5      640.73      646.89     26.80 o 
  11   5   5      980.12     1004.08     33.42 o 
  12   5   5      767.70      777.74     29.60 o 
  13   5   5       24.70       31.02     14.63 o 
  14   5   5      175.77      140.32     20.98 o 
  15   5   5      306.89      275.90     25.52 o 
  16   5   5      829.27      797.98     36.71 o 
  17   5   5      221.95      231.80     24.79 o 
  18   5   5       41.42       58.51     19.28 o 
  19   5   5        0.76       10.65     17.19 o 
  20   5   5      274.11      325.02     34.15 o 
 -16   6   5      148.18      125.80     34.27 o 
 -15   6   5       88.58       58.31     28.91 o 
 -14   6   5      343.15      380.38     41.28 o 
 -13   6   5        0.14        0.00     65.50 o 
 -12   6   5      118.11      120.29     30.38 o 
 -11   6   5       23.82        0.00     22.86 o 
 -10   6   5      186.79      229.77     33.15 o 
  -9   6   5        0.67        0.00     20.24 o 
  -8   6   5      438.73      404.84     30.02 o 
  -7   6   5       38.27       43.27     20.15 o 
  -6   6   5      309.71      271.22     26.47 o 
  -5   6   5       34.07       23.09     31.44 o 
  -4   6   5     2205.07     2200.37     81.67 o 
  -3   6   5      185.56      267.05     26.07 o 
  -2   6   5       93.91      119.57     28.92 o 
  -1   6   5       29.35        9.61     24.42 o 
   0   6   5      220.38      221.46     31.15 o 
   1   6   5       93.19       95.57     21.44 o 
   2   6   5      378.67      388.55     30.07 o 
   3   6   5       97.55      117.15     22.34 o 
   4   6   5       23.45       24.07     24.76 o 
   5   6   5        5.31       33.20     19.56 o 
   6   6   5      485.00      451.06     31.72 o 
   7   6   5      566.39      559.43     66.46 o 
   8   6   5      284.62      235.99     27.35 o 
   9   6   5      216.95      195.72     25.91 o 
  10   6   5      367.58      390.44     31.15 o 
  11   6   5      201.95      247.83     46.84 o 
  12   6   5      178.13      211.24     32.42 o 
  13   6   5      334.27      317.70     39.49 o 
  14   6   5       44.01       38.93     28.76 o 
  -4   7   5       49.24       59.75     35.44 o 
  -3   7   5      104.49       67.94     31.66 o 
  -2   7   5        2.31        0.00     23.68 o 
  -1   7   5       25.87       19.06     39.23 o 
   0   7   5        6.99        0.00     57.25 o 
   1   7   5       23.60       15.03     32.26 o 
   2   7   5       15.46       17.72     37.41 o 
 -30   0   6       15.01        5.46     31.84 o 
 -29   0   6      486.95      443.92     53.67 o 
 -28   0   6      285.08      299.28     44.57 o 
 -27   0   6       28.34       35.29     23.20 o 
 -26   0   6       17.36       25.18     18.97 o 
 -25   0   6      353.39      388.59     42.75 o 
 -24   0   6      199.13      200.20     34.11 o 
 -23   0   6       15.23       15.46     16.08 o 
 -22   0   6      722.81      720.58     42.75 o 
 -21   0   6        8.95       14.84     14.11 o 
 -20   0   6     2504.25     2440.43     70.10 o 
 -19   0   6     1915.45     2208.70     64.96 o 
 -18   0   6    10894.53    10798.67    240.42 o 
 -17   0   6      980.81      916.28     30.50 o 
 -16   0   6     2452.74     2541.47     57.16 o 
 -15   0   6      466.78      446.86     19.97 o 
 -14   0   6     3754.36     3581.22     90.73 o 
 -13   0   6     3176.74     3156.38     80.77 o 
 -12   0   6     3007.42     2947.35     61.19 o 
 -11   0   6      479.83      454.05     18.99 o 
 -10   0   6     1821.42     1916.73     93.47 o 
  -9   0   6     6836.44     7136.81    134.42 o 
  -8   0   6    21756.05    22710.48    411.57 o 
  -7   0   6    23007.91    24428.24    441.50 o 
  -6   0   6    17660.61    18526.68    335.75 o 
  -5   0   6    44099.62    45786.25    822.96 o 
  -4   0   6    18775.57    19129.07    426.82 o 
  -3   0   6    13282.40    12526.80    282.11 o 
  -2   0   6       22.80        0.00      2.34 o 
  -1   0   6       47.84        3.11      5.91 o 
   0   0   6       38.78        6.37      5.46 o 
   3   0   6     2098.09      997.90     40.03 o 
   4   0   6       42.24       47.27      9.59 o 
   5   0   6       16.68       52.00     10.05 o 
   6   0   6     2824.94     2892.73     95.51 o 
   7   0   6    88354.01    90966.24   2527.95 o 
   8   0   6      325.80      343.85     26.38 o 
   9   0   6     3293.49     3091.03    102.79 o 
  10   0   6       45.80       41.84     13.64 o 
  11   0   6    16644.36    15983.68    458.47 o 
  12   0   6       33.95       27.29     15.46 o 
  13   0   6     3646.54     3380.31    115.53 o 
  14   0   6        4.94        7.28     13.64 o 
  15   0   6       78.64       64.59     18.19 o 
  16   0   6      314.45      311.10     31.84 o 
  17   0   6     5562.13     5356.09    175.56 o 
  18   0   6      316.19      295.64     33.66 o 
  19   0   6       46.86       45.48     20.01 o 
  20   0   6      193.04      223.78     31.84 o 
  21   0   6     4711.18     4440.97    155.55 o 
  22   0   6     1091.84      964.24     57.31 o 
  23   0   6     1960.16     1663.77     80.05 o 
  24   0   6      209.07      222.87     35.48 o 
  25   0   6      460.92      469.39     49.12 o 
  26   0   6      271.19      220.14     36.39 o 
  27   0   6     1768.13     1862.99     92.79 o 
  28   0   6      242.01      262.89     41.84 o 
 -30   1   6        9.21       20.47     21.87 o 
 -29   1   6       98.14       94.16     19.72 o 
 -28   1   6        1.80       23.94     19.01 o 
 -27   1   6       56.21       46.31     17.05 o 
 -26   1   6        0.60       17.09     15.36 o 
 -25   1   6        2.28        0.00     14.79 o 
 -24   1   6      156.83      169.13     19.59 o 
 -23   1   6      373.43      363.29     24.81 o 
 -22   1   6        4.86       21.65     13.64 o 
 -21   1   6      212.45      211.81     19.59 o 
 -20   1   6       34.44       37.05     13.52 o 
 -19   1   6      607.28      579.89     23.80 o 
 -18   1   6      656.54      633.69     23.55 o 
 -17   1   6      319.66      354.62     18.56 o 
 -16   1   6      212.38      237.34     15.32 o 
 -15   1   6       34.95       48.11     10.06 o 
 -14   1   6      654.66      675.50     22.01 o 
 -13   1   6      598.89      547.11     21.14 o 
 -12   1   6     1780.46     1941.44     38.74 o 
 -11   1   6      130.20      123.21     10.63 o 
 -10   1   6       73.39       83.62     13.26 o 
  -9   1   6      623.80      589.11     28.49 o 
  -8   1   6     7740.59     8274.61    115.08 o 
  -7   1   6        1.41        8.74      6.50 o 
  -6   1   6     1001.22     1115.44     31.25 o 
  -5   1   6       80.86       75.46     19.69 o 
  -4   1   6      510.94      598.00     29.29 o 
  -3   1   6      158.70      104.11     13.66 o 
  -2   1   6     2937.20     2944.13     42.66 o 
  -1   1   6       20.55        9.94      4.74 o 
   0   1   6      638.16      762.92     15.20 o 
   1   1   6     2481.32     2668.36     71.47 o 
   2   1   6     2082.90     1943.93     39.17 o 
   3   1   6      210.73      204.11     13.82 o 
   4   1   6      119.29      143.49     15.92 o 
   5   1   6      711.74      449.37     25.47 o 
   6   1   6      264.14      325.23     22.84 o 
   7   1   6       18.84        7.86      5.76 o 
   8   1   6       17.40       22.86      8.70 o 
   9   1   6     2828.91     2881.74     85.74 o 
  10   1   6     1621.17     1800.27     41.98 o 
  11   1   6      174.66      182.98     14.44 o 
  12   1   6     1767.58     1794.46     42.75 o 
  13   1   6       21.11        5.18      7.35 o 
  14   1   6      410.56      411.77     25.76 o 
  15   1   6      354.98      340.04     56.40 o 
  16   1   6       39.31       35.67     10.56 o 
  17   1   6      175.05      170.33     15.95 o 
  18   1   6       17.62       10.78     10.82 o 
  19   1   6      171.73      186.84     18.07 o 
  20   1   6      143.54      142.24     19.22 o 
  21   1   6       52.45       60.59     14.28 o 
  22   1   6       59.11       69.51     15.32 o 
  23   1   6       26.43       33.52     18.69 o 
  24   1   6        6.92        8.61     13.83 o 
  25   1   6       30.14       21.55     14.98 o 
  26   1   6      288.13      342.03     26.28 o 
  27   1   6       37.82       41.64     16.52 o 
 -29   2   6        1.58        0.43     16.41 o 
 -28   2   6      212.96      240.63     24.99 o 
 -27   2   6        2.04       16.78     16.19 o 
 -26   2   6      133.05      159.36     21.74 o 
 -25   2   6        0.25       22.67     15.74 o 
 -24   2   6     1057.09     1034.14     39.12 o 
 -23   2   6       59.13       81.65     17.84 o 
 -22   2   6      865.98      887.56     34.61 o 
 -21   2   6       29.32        6.58     12.36 o 
 -20   2   6     2302.16     2213.92     48.87 o 
 -19   2   6      614.10      677.27     26.12 o 
 -18   2   6     3154.05     3179.42     61.58 o 
 -17   2   6      487.38      536.36     22.23 o 
 -16   2   6      346.01      378.76     19.27 o 
 -15   2   6       75.76      101.31     12.41 o 
 -14   2   6     2645.21     2574.28     51.47 o 
 -13   2   6     2467.30     2484.25     48.42 o 
 -12   2   6     1454.55     1584.24     34.47 o 
 -11   2   6      896.02      978.41     25.51 o 
 -10   2   6     2390.45     2462.23     40.71 o 
  -9   2   6     1769.58     1674.13     29.83 o 
  -8   2   6     8582.10     8787.68    134.60 o 
  -7   2   6    15147.56    15673.18    212.37 o 
  -6   2   6     1999.88     1998.15     33.08 o 
  -5   2   6      704.74      679.77     18.34 o 
  -4   2   6     5236.88     5126.25     74.95 o 
  -3   2   6     8024.25     7888.42    120.82 o 
  -2   2   6       75.50       67.77      6.72 o 
  -1   2   6       80.99       78.11      8.65 o 
   0   2   6       92.59      100.72      7.58 o 
   1   2   6     1344.70     1053.85     29.43 o 
   2   2   6       46.32       32.42      6.13 o 
   3   2   6      939.15      793.12     19.87 o 
   4   2   6       40.51       33.09      7.28 o 
   5   2   6     1652.58     1653.65     39.34 o 
   6   2   6     1342.95     1304.90     34.12 o 
   7   2   6     9295.05     8775.91    379.21 o 
   8   2   6       17.74       34.15      7.84 o 
   9   2   6      758.66      800.86     22.31 o 
  10   2   6       22.30       37.08      8.88 o 
  11   2   6     7990.96     7989.47    126.89 o 
  12   2   6       43.33       35.22      9.92 o 
  13   2   6     1868.93     1805.73     38.25 o 
  14   2   6      244.99      243.11     17.84 o 
  15   2   6     3147.62     3051.17     66.28 o 
  16   2   6      191.30      182.22     16.81 o 
  17   2   6     4031.10     3833.15     80.52 o 
  18   2   6       55.05       29.52     12.22 o 
  19   2   6     2014.78     1956.02     50.95 o 
  20   2   6       44.28       53.53     14.12 o 
  21   2   6     2280.98     2195.82     95.22 o 
  22   2   6      134.28      142.32     18.29 o 
  23   2   6      851.25      866.75     34.56 o 
  24   2   6      423.36      393.16     27.38 o 
  25   2   6      221.83      233.59     23.58 o 
  26   2   6      253.89      250.34     25.77 o 
  27   2   6      582.00      625.06     32.84 o 
 -27   3   6       69.12       64.15     19.47 o 
 -26   3   6        8.15        9.85     27.19 o 
 -25   3   6       12.68       14.53     16.57 o 
 -24   3   6        1.96        0.00     15.11 o 
 -23   3   6      537.29      567.69     32.09 o 
 -22   3   6       20.59       19.00     15.83 o 
 -21   3   6      259.22      270.49     20.05 o 
 -20   3   6       28.53       30.70     14.25 o 
 -19   3   6      658.56      709.09     27.49 o 
 -18   3   6      105.79       89.84     14.66 o 
 -17   3   6      494.50      531.76     23.63 o 
 -16   3   6        0.55        4.98     10.62 o 
 -15   3   6      204.20      222.57     13.59 o 
 -14   3   6       44.50       36.77      9.16 o 
 -13   3   6     1001.67     1025.86     30.00 o 
 -12   3   6      340.83      351.86     14.92 o 
 -11   3   6      187.43      206.41     11.77 o 
 -10   3   6       65.05       74.38      8.97 o 
  -9   3   6     1484.73     1515.23     29.37 o 
  -8   3   6     2334.49     2235.56     38.48 o 
  -7   3   6      986.08     1014.59     22.07 o 
  -6   3   6      318.68      305.88     15.67 o 
  -5   3   6       22.67       11.20      7.52 o 
  -4   3   6     1310.65     1292.71     32.48 o 
  -3   3   6     1371.51     1350.49     49.34 o 
  -2   3   6      851.81      861.92     19.46 o 
  -1   3   6      344.71      372.79     13.35 o 
   0   3   6     2263.42     2537.14     41.41 o 
   1   3   6      318.43      340.70     12.14 o 
   2   3   6      188.83      150.17      9.09 o 
   3   3   6      230.59      280.05     13.66 o 
   4   3   6      402.62      428.15     29.08 o 
   5   3   6       33.43       34.17      8.67 o 
   6   3   6     2718.68     2755.99     74.71 o 
   7   3   6      117.31      141.78     10.91 o 
   8   3   6     1929.78     1872.72     46.76 o 
   9   3   6        5.23        8.44      7.82 o 
  10   3   6      114.50      114.38     12.05 o 
  11   3   6      112.68      126.08     12.66 o 
  12   3   6     9010.44     8839.44    140.88 o 
  13   3   6        5.91        4.93     10.21 o 
  14   3   6      637.56      600.02     22.46 o 
  15   3   6       21.59        9.57     11.26 o 
  16   3   6      265.12      278.62     32.10 o 
  17   3   6      106.12      120.58     16.22 o 
  18   3   6      714.28      717.02     39.63 o 
  19   3   6      162.79      198.08     25.73 o 
  20   3   6       23.98       60.63     20.87 o 
  21   3   6      200.83      232.59     29.70 o 
  22   3   6     1184.80     1115.11     51.28 o 
  23   3   6       35.84       29.35     20.92 o 
  24   3   6       56.83       58.27     23.54 o 
  25   3   6      217.54      223.27     33.66 o 
 -25   4   6       84.10      106.97     36.39 o 
 -24   4   6      233.97      202.14     33.30 o 
 -23   4   6       99.98      125.32     28.91 o 
 -22   4   6      700.69      756.04     46.51 o 
 -21   4   6       48.43       70.55     20.30 o 
 -20   4   6      374.14      399.67     29.11 o 
 -19   4   6        5.20        0.00     16.02 o 
 -18   4   6      166.92      209.24     23.18 o 
 -17   4   6      221.11      228.10     22.61 o 
 -16   4   6      222.01      238.89     31.17 o 
 -15   4   6       86.91       85.81     11.89 o 
 -14   4   6      341.35      319.64     16.42 o 
 -13   4   6       76.96       68.87     10.32 o 
 -12   4   6      233.79      240.06     14.12 o 
 -11   4   6      150.13      165.47     12.37 o 
 -10   4   6     2185.45     2217.48     48.00 o 
  -9   4   6     2313.83     2328.08     41.47 o 
  -8   4   6      745.29      740.93     25.15 o 
  -7   4   6      530.21      521.62     16.97 o 
  -6   4   6      374.80      387.94     17.87 o 
  -5   4   6      125.30      130.88     17.20 o 
  -4   4   6      480.00      476.28     20.61 o 
  -3   4   6      855.91      843.12     27.51 o 
  -2   4   6       12.16       19.38      9.93 o 
  -1   4   6       66.85       80.97     11.20 o 
   0   4   6      200.33      244.45     15.23 o 
   1   4   6      110.52      104.89     12.22 o 
   2   4   6        8.91       12.16     10.07 o 
   3   4   6      383.37      367.54     18.40 o 
   4   4   6        1.39        6.75      9.76 o 
   5   4   6      293.33      304.27     17.87 o 
   6   4   6      376.53      364.87     22.85 o 
   7   4   6      465.88      477.76     21.21 o 
   8   4   6       47.78       55.77     12.64 o 
   9   4   6      200.55      212.59     17.73 o 
  10   4   6      239.53      257.37     21.14 o 
  11   4   6     1352.99     1309.39     36.06 o 
  12   4   6      250.60      229.54     18.81 o 
  13   4   6      759.51      732.10     31.71 o 
  14   4   6       37.91       54.71     19.88 o 
  15   4   6      233.43      227.33     27.72 o 
  16   4   6       40.43       49.64     19.66 o 
  17   4   6     1341.57     1255.39     53.97 o 
  18   4   6       28.95       98.73     22.70 o 
  19   4   6      374.03      358.60     34.46 o 
  20   4   6       74.30      122.46     27.74 o 
  21   4   6      971.27     1078.61     53.33 o 
  22   4   6      275.81      276.13     32.81 o 
 -21   5   6       66.16       64.61     32.13 o 
 -20   5   6       22.07        7.52     29.29 o 
 -19   5   6      320.87      331.40     44.12 o 
 -18   5   6      187.29      181.43     52.31 o 
 -17   5   6      186.31      170.25     33.66 o 
 -16   5   6      183.36      197.75     32.50 o 
 -15   5   6      120.03      107.72     35.02 o 
 -14   5   6       87.01      122.79     29.11 o 
 -13   5   6      339.36      330.56     34.70 o 
 -12   5   6      348.40      391.33     57.76 o 
 -11   5   6       11.80        8.68     17.24 o 
 -10   5   6      269.99      214.43     22.97 o 
  -9   5   6      323.91      367.61     41.62 o 
  -8   5   6      664.59      622.08     44.41 o 
  -7   5   6      313.31      307.09     27.75 o 
  -6   5   6      517.16      549.30     30.63 o 
  -5   5   6      858.58      838.83     35.41 o 
  -4   5   6     1472.57     1647.60     49.95 o 
  -3   5   6      303.14      313.33     40.41 o 
  -2   5   6      459.40      464.77     27.77 o 
  -1   5   6        8.48        1.94     15.21 o 
   0   5   6       39.76       27.80     16.23 o 
   1   5   6       46.59       31.61     18.71 o 
   2   5   6      349.65      410.10     28.77 o 
   3   5   6        5.30        0.00     15.32 o 
   4   5   6       22.17       49.32     12.97 o 
   5   5   6      114.35      121.88     16.28 o 
   6   5   6     1275.62     1190.21     42.15 o 
   7   5   6      174.43      196.11     17.59 o 
   8   5   6      999.96      976.92     31.46 o 
   9   5   6       95.56       96.47     15.69 o 
  10   5   6      178.62      173.65     18.08 o 
  11   5   6      140.45      135.74     17.91 o 
  12   5   6      393.47      403.58     23.76 o 
  13   5   6        3.57       23.87     15.81 o 
  14   5   6       72.74       23.06     18.15 o 
  15   5   6        0.05       11.52     16.56 o 
  16   5   6      282.92      360.16     28.36 o 
  17   5   6       38.19       25.91     17.30 o 
  18   5   6      202.92      175.16     25.63 o 
  19   5   6       11.47       15.99     25.82 o 
 -16   6   6       88.33      113.30     56.40 o 
 -15   6   6       51.65       50.27     39.12 o 
 -14   6   6       50.83       17.08     29.49 o 
 -13   6   6        4.05        0.00     26.86 o 
 -12   6   6        1.98        0.00     27.53 o 
 -11   6   6       11.97       23.42     53.67 o 
 -10   6   6      157.88      107.83     30.93 o 
  -9   6   6      143.15      105.39     29.29 o 
  -8   6   6      147.11      135.16     43.21 o 
  -7   6   6      151.81      148.80     30.43 o 
  -6   6   6      120.74      137.70     22.97 o 
  -5   6   6      200.89      158.63     24.08 o 
  -4   6   6      161.99      156.48     23.79 o 
  -3   6   6      473.48      428.87     30.88 o 
  -2   6   6        1.27        0.00     18.63 o 
  -1   6   6       40.88       27.75     25.84 o 
   0   6   6        3.26        1.19     24.59 o 
   1   6   6        1.55        0.80     18.96 o 
   2   6   6        6.26        9.53     20.20 o 
   3   6   6       12.65        0.00     24.02 o 
   4   6   6       14.78        6.34     19.90 o 
   5   6   6      165.31      139.60     23.93 o 
   6   6   6       19.73        6.56     22.47 o 
   7   6   6       46.49        7.69     21.20 o 
   8   6   6        0.03        0.00     19.31 o 
   9   6   6      419.80      410.93     36.72 o 
  10   6   6       30.26       42.18     23.07 o 
  11   6   6       77.85       61.01     22.95 o 
  12   6   6        8.97        3.17     26.44 o 
  13   6   6        9.68        0.00     42.30 o 
 -30   1   7       20.09       32.09     33.20 o 
 -29   1   7      434.49      378.42     50.03 o 
 -28   1   7      274.68      278.27     30.85 o 
 -27   1   7       32.86       53.42     17.96 o 
 -26   1   7      267.49      260.56     23.59 o 
 -25   1   7      504.42      583.94     30.63 o 
 -24   1   7       35.11       22.54     14.82 o 
 -23   1   7      193.28      224.83     21.10 o 
 -22   1   7       95.79      100.50     16.35 o 
 -21   1   7       87.23       71.25     13.97 o 
 -20   1   7     1303.20     1334.88     35.67 o 
 -19   1   7     1114.29     1114.32     41.36 o 
 -18   1   7     1433.66     1509.22     37.52 o 
 -17   1   7        3.05       26.18     10.87 o 
 -16   1   7      695.26      653.65     23.33 o 
 -15   1   7      703.42      685.08     23.39 o 
 -14   1   7     1684.41     1673.55     36.69 o 
 -13   1   7      249.84      256.87     19.43 o 
 -12   1   7     1678.52     1573.93     34.33 o 
 -11   1   7       99.95      104.94      8.84 o 
 -10   1   7      500.98      476.72     17.48 o 
  -9   1   7     4232.55     4111.97     67.78 o 
  -8   1   7    22361.52    22783.43    339.31 o 
  -7   1   7     4749.14     5102.49     83.01 o 
  -6   1   7    16791.64    17757.83    266.20 o 
  -5   1   7     4140.06     4009.32     66.60 o 
  -4   1   7     9463.67     9702.57    148.79 o 
  -3   1   7      693.26      774.11     48.03 o 
  -2   1   7     4014.30     3832.89     56.51 o 
  -1   1   7      297.68      313.94     11.87 o 
   0   1   7      542.35      484.12     17.36 o 
   1   1   7      505.79      507.20     20.37 o 
   2   1   7      424.89      367.82     12.94 o 
   3   1   7     2682.09     2442.48     43.70 o 
   4   1   7       17.43       80.30     11.61 o 
   5   1   7       29.51       33.25      7.62 o 
   6   1   7     7910.98     7963.74    124.37 o 
   7   1   7     1453.90     1492.29     31.38 o 
   8   1   7      840.94      778.88     28.03 o 
   9   1   7     1614.13     1449.81     37.19 o 
  10   1   7     5099.71     4777.26    251.78 o 
  11   1   7        4.63        3.24      4.99 o 
  13   1   7     6747.42     6239.98    145.18 o 
  14   1   7      395.64      370.41     26.38 o 
  15   1   7       14.93       15.27      9.82 o 
  16   1   7     1510.01     1474.46     54.87 o 
  17   1   7     1480.75     1416.22     39.91 o 
  18   1   7        5.00        0.00     10.46 o 
  19   1   7      811.41      782.24     29.75 o 
  20   1   7      811.47      807.74     31.32 o 
  21   1   7      251.81      274.36     21.77 o 
  22   1   7      517.88      517.45     27.93 o 
  23   1   7     3351.73     3206.86     86.48 o 
  24   1   7       54.73       68.67     17.48 o 
  25   1   7      279.86      278.58     34.79 o 
  26   1   7      341.58      374.21     32.73 o 
  27   1   7      853.60      799.81     43.73 o 
 -29   2   7        0.28       17.63     18.31 o 
 -28   2   7        6.06       23.02     18.25 o 
 -27   2   7        0.46        5.30     16.47 o 
 -26   2   7       48.23       34.04     31.82 o 
 -25   2   7        2.04        0.66     16.63 o 
 -24   2   7       57.63       49.31     17.03 o 
 -23   2   7      233.76      208.33     22.15 o 
 -22   2   7      255.13      259.11     23.05 o 
 -21   2   7      326.11      335.70     21.03 o 
 -20   2   7       97.05      105.36     18.25 o 
 -19   2   7        0.66        0.00     11.01 o 
 -18   2   7       48.30       60.88     13.38 o 
 -17   2   7      253.81      247.55     17.13 o 
 -16   2   7      364.49      413.67     19.99 o 
 -15   2   7       91.15       92.69     12.62 o 
 -14   2   7     1471.80     1495.67     35.39 o 
 -13   2   7        4.64        7.52      9.39 o 
 -12   2   7        9.79        0.00      8.60 o 
 -11   2   7       61.19       62.31      7.60 o 
 -10   2   7      418.23      380.39     13.25 o 
  -9   2   7      471.72      519.24     20.71 o 
  -8   2   7        9.52       20.81      6.01 o 
  -7   2   7      285.04      263.69     12.13 o 
  -6   2   7        7.43       11.16      5.74 o 
  -5   2   7      206.18      166.84     20.52 o 
  -4   2   7      833.04      835.54     16.11 o 
  -3   2   7      459.91      501.02     17.63 o 
  -2   2   7     2001.78     1986.64     38.40 o 
  -1   2   7     1008.17     1001.95     24.13 o 
   0   2   7      900.26     1033.99     25.01 o 
   1   2   7     1226.90     1439.89     31.87 o 
   2   2   7      493.17      535.10     17.54 o 
   3   2   7       16.42        0.00     11.82 o 
   4   2   7        1.89        0.00      6.47 o 
   5   2   7      927.77      949.81     23.64 o 
   6   2   7      513.61      515.86     22.06 o 
   7   2   7       78.05       97.45      9.89 o 
   8   2   7     2343.87     2288.27     43.70 o 
   9   2   7      143.01      139.10     11.64 o 
  10   2   7       90.33       90.62     10.76 o 
  11   2   7     1037.87     1041.71     27.39 o 
  12   2   7     1813.64     1798.76     38.69 o 
  13   2   7      529.90      489.66     20.66 o 
  14   2   7     1199.25     1169.81     30.88 o 
  15   2   7        2.04        0.25     11.21 o 
  16   2   7      103.97      102.30     14.69 o 
  17   2   7       57.72       53.64     15.00 o 
  18   2   7     1347.81     1400.42     41.72 o 
  19   2   7        1.67       19.34     12.55 o 
  20   2   7      176.39      175.05     18.73 o 
  21   2   7        8.47        0.00     13.07 o 
  22   2   7      355.99      375.67     35.60 o 
  23   2   7       86.66      100.10     17.80 o 
  24   2   7      371.13      415.47     28.13 o 
  25   2   7      111.30      151.43     21.97 o 
  26   2   7      476.56      521.06     32.29 o 
 -27   3   7       35.32       14.31     18.70 o 
 -26   3   7       21.85       12.06     17.85 o 
 -25   3   7      100.13      122.64     20.94 o 
 -24   3   7      474.84      538.78     32.09 o 
 -23   3   7      471.12      495.77     30.91 o 
 -22   3   7      958.37     1005.78     33.65 o 
 -21   3   7      192.84      182.39     18.50 o 
 -20   3   7      320.16      302.57     21.21 o 
 -19   3   7      452.68      462.89     24.01 o 
 -18   3   7     1079.78     1140.29     34.27 o 
 -17   3   7      132.56      140.85     15.68 o 
 -16   3   7     1306.89     1319.29     30.03 o 
 -15   3   7       44.91       33.86      9.68 o 
 -14   3   7     1237.08     1257.77     28.25 o 
 -13   3   7      340.35      397.94     23.60 o 
 -12   3   7     2425.76     2523.24     43.95 o 
 -11   3   7        6.08        4.76      7.69 o 
 -10   3   7     2560.38     2651.15     44.93 o 
  -9   3   7      415.64      395.91     14.81 o 
  -8   3   7     3612.89     3694.95     58.05 o 
  -7   3   7       10.14        3.91      7.02 o 
  -6   3   7     3291.68     3223.31     51.21 o 
  -5   3   7       17.23       30.30     11.49 o 
  -4   3   7     7477.55     7577.95    141.15 o 
  -3   3   7      120.14      136.87     13.30 o 
  -2   3   7     3562.13     3811.07     67.48 o 
  -1   3   7      452.31      393.95     29.56 o 
   0   3   7      109.82       99.55      9.42 o 
   1   3   7      358.65      343.11     16.39 o 
   2   3   7       80.24       60.32      7.82 o 
   3   3   7      416.19      368.10     18.89 o 
   4   3   7       19.19       17.26      7.04 o 
   5   3   7       33.81       20.89      6.83 o 
   6   3   7     3437.22     3242.46     61.28 o 
   7   3   7     1360.99     1335.25     38.06 o 
   8   3   7     2389.09     2331.38     45.73 o 
   9   3   7     1485.32     1536.39     34.47 o 
  10   3   7     1531.27     1509.86     34.83 o 
  11   3   7      907.08      907.64     26.94 o 
  12   3   7      207.59      187.97     15.10 o 
  13   3   7       52.01       60.15     11.66 o 
  14   3   7      380.63      314.95     20.33 o 
  15   3   7       54.08       46.51     13.54 o 
  16   3   7      590.19      562.37     25.88 o 
  17   3   7     1504.05     1499.30     83.23 o 
  18   3   7      815.35      786.83     42.82 o 
  19   3   7     1383.18     1339.07     54.91 o 
  20   3   7     1828.56     1698.83     64.11 o 
  21   3   7     2025.97     1904.56     68.60 o 
  22   3   7      817.95      809.66     46.88 o 
  23   3   7     1236.39     1261.26     55.95 o 
  24   3   7       52.18       28.99     30.02 o 
 -24   4   7      544.64      575.13     45.44 o 
 -23   4   7        6.19       51.75     24.24 o 
 -22   4   7       97.99       73.67     21.57 o 
 -21   4   7      189.14      152.43     23.70 o 
 -20   4   7      390.00      426.09     30.18 o 
 -19   4   7      116.90      115.54     21.19 o 
 -18   4   7       22.40        0.00     15.93 o 
 -17   4   7      117.39      130.77     20.16 o 
 -16   4   7       35.48       22.86     12.48 o 
 -15   4   7       70.06       85.16     13.64 o 
 -14   4   7        0.80        0.00     10.95 o 
 -13   4   7      638.49      621.38     24.00 o 
 -12   4   7      133.48      140.31     15.49 o 
 -11   4   7       18.07        6.89      8.92 o 
 -10   4   7      339.88      353.34     16.13 o 
  -9   4   7     1908.45     1845.41     35.47 o 
  -8   4   7       61.96       73.98     10.08 o 
  -7   4   7      741.73      751.88     20.74 o 
  -6   4   7        6.85        1.12      8.21 o 
  -5   4   7      235.68      250.56     20.61 o 
  -4   4   7      135.71      126.18     13.40 o 
  -3   4   7      577.01      565.92     21.67 o 
  -2   4   7      415.89      440.97     22.58 o 
  -1   4   7       64.95       78.88     12.43 o 
   0   4   7       51.60       56.71     11.56 o 
   1   4   7      445.58      464.46     19.85 o 
   2   4   7      154.26      184.37     19.48 o 
   3   4   7      709.91      747.17     25.03 o 
   4   4   7     1289.71     1258.22     35.45 o 
   5   4   7      404.78      339.84     18.99 o 
   6   4   7       50.41       29.99     12.23 o 
   7   4   7      417.21      467.03     22.11 o 
   8   4   7      535.04      531.29     30.72 o 
   9   4   7       16.75       10.97     11.58 o 
  10   4   7      136.57      134.35     15.65 o 
  11   4   7     1017.24     1028.39     32.24 o 
  12   4   7      116.74      115.29     15.81 o 
  13   4   7      135.87      133.12     26.02 o 
  14   4   7      145.37      193.14     26.25 o 
  15   4   7      205.49      218.81     27.91 o 
  16   4   7        6.56       75.90     21.88 o 
  17   4   7       74.28       68.59     29.56 o 
  18   4   7      263.43      314.29     33.00 o 
  19   4   7        0.89        4.89     20.48 o 
  20   4   7       10.06        0.00     20.51 o 
  21   4   7      109.89      132.69     27.95 o 
  22   4   7       31.97       51.05     24.52 o 
 -21   5   7       22.43       15.18     30.80 o 
 -20   5   7        5.11        0.00     28.84 o 
 -19   5   7       93.52       57.12     32.34 o 
 -18   5   7      251.72      253.53     36.65 o 
 -17   5   7        0.38        0.00     27.72 o 
 -16   5   7      136.13      121.32     31.07 o 
 -15   5   7        4.08       10.63     25.73 o 
 -14   5   7      224.47      195.28     33.87 o 
 -13   5   7        5.86       26.73     24.68 o 
 -12   5   7      323.07      302.04     34.95 o 
 -11   5   7       50.67       63.93     25.90 o 
 -10   5   7     1022.34      901.40     48.13 o 
  -9   5   7        1.55       17.87     22.67 o 
  -8   5   7     1553.89     1561.57     48.68 o 
  -7   5   7      167.60      147.07     21.27 o 
  -6   5   7      316.47      311.99     24.75 o 
  -5   5   7       70.38       46.65     18.71 o 
  -4   5   7     1995.82     1995.74     56.22 o 
  -3   5   7       27.59       53.91     18.41 o 
  -2   5   7      535.12      503.15     29.68 o 
  -1   5   7       13.05        3.47     16.03 o 
   0   5   7       90.86       92.62     19.60 o 
   1   5   7       27.34       24.53     17.21 o 
   2   5   7      547.77      600.68     36.31 o 
   3   5   7      128.02      106.35     15.22 o 
   4   5   7      151.43      168.58     16.82 o 
   5   5   7       34.86       35.81     13.72 o 
   6   5   7      247.14      259.61     19.57 o 
   7   5   7       50.38       57.55     14.69 o 
   8   5   7      442.18      408.16     31.33 o 
   9   5   7      270.36      271.09     27.97 o 
  10   5   7      279.56      293.57     21.49 o 
  11   5   7      111.50      107.97     16.95 o 
  12   5   7      441.11      459.96     25.55 o 
  13   5   7      320.00      320.12     26.31 o 
  14   5   7       80.48      112.29     20.79 o 
  15   5   7      214.59      182.50     23.22 o 
  16   5   7      214.43      212.94     24.41 o 
  17   5   7      120.63      125.78     21.69 o 
  18   5   7       89.35      103.58     26.40 o 
 -15   6   7      106.07       82.44     32.75 o 
 -14   6   7       29.57       24.98     32.29 o 
 -13   6   7      224.38      187.60     35.75 o 
 -12   6   7        2.35        0.00     27.52 o 
 -11   6   7      194.00      171.43     33.65 o 
 -10   6   7        1.72        7.00     27.57 o 
  -9   6   7      194.76      261.48     37.24 o 
  -8   6   7       64.09       79.97     29.90 o 
  -7   6   7      821.84      825.61     49.52 o 
  -6   6   7       79.33      132.37     34.57 o 
  -5   6   7      609.62      585.10     44.62 o 
  -4   6   7       24.74       68.92     27.57 o 
  -3   6   7      140.45      137.68     24.32 o 
  -2   6   7       17.48        0.00     19.76 o 
  -1   6   7      301.43      304.21     28.86 o 
   0   6   7       53.85       66.00     22.20 o 
   1   6   7      365.54      345.31     29.53 o 
   2   6   7       23.60       10.22     20.07 o 
   3   6   7      147.50      168.46     25.64 o 
   4   6   7       64.45       78.01     22.04 o 
   5   6   7      343.33      345.10     30.79 o 
   6   6   7      112.08      127.60     24.51 o 
   7   6   7      654.33      615.51     36.14 o 
   8   6   7      163.54      167.20     30.27 o 
   9   6   7       56.38       51.05     23.07 o 
  10   6   7        9.25       19.72     22.28 o 
  11   6   7      315.05      295.54     31.03 o 
  12   6   7      228.01      226.38     36.91 o 
 -30   0   8      169.68      189.21     41.84 o 
 -29   0   8     1436.12     1391.78     86.42 o 
 -28   0   8      233.97      246.52     43.66 o 
 -27   0   8     2879.47     2941.85    129.17 o 
 -26   0   8       35.84       14.55     29.11 o 
 -25   0   8      174.11      168.29     36.39 o 
 -24   0   8        1.63        0.00     24.56 o 
 -23   0   8     1107.43     1163.46     68.22 o 
 -22   0   8       43.47       54.41     17.04 o 
 -21   0   8      555.03      573.25     36.39 o 
 -20   0   8        9.72       24.32     14.38 o 
 -19   0   8      939.04      931.32     37.53 o 
 -18   0   8        0.56       14.09     11.86 o 
 -17   0   8     3609.03     3354.28    201.03 o 
 -16   0   8      630.27      645.96     31.30 o 
 -14   0   8      187.35      284.63     21.34 o 
 -13   0   8     1604.71     1642.97     50.26 o 
 -12   0   8      436.90      416.27     23.54 o 
 -11   0   8       15.76       26.67      8.72 o 
 -10   0   8     1980.20     2275.38     48.73 o 
  -9   0   8     5012.54     4799.31     93.28 o 
  -8   0   8    20852.50    21422.41    388.89 o 
  -7   0   8    19493.24    19387.70    435.40 o 
  -6   0   8     5062.96     5119.36    303.23 o 
  -5   0   8     8953.83     9680.27    174.87 o 
  -4   0   8     9840.24     9966.13    179.75 o 
  -3   0   8    13923.95    14358.84    302.79 o 
  -2   0   8    13984.61    13671.31    294.78 o 
  -1   0   8     1341.36     1388.14     43.27 o 
   0   0   8        9.07        0.00     10.05 o 
   1   0   8     1243.91     1260.89     47.76 o 
   2   0   8     5384.50     5108.88    119.16 o 
   3   0   8     3606.34     3514.81     86.52 o 
   4   0   8     5888.61     5763.06    132.62 o 
   5   0   8        3.72        0.00     10.18 o 
   6   0   8    15408.98    16641.37    476.66 o 
   7   0   8     1953.01     1832.06     70.04 o 
   8   0   8     4496.07     4284.51    139.18 o 
   9   0   8       59.21       35.48     15.46 o 
  10   0   8     1068.30      958.78     47.30 o 
  11   0   8      172.77      130.08     20.92 o 
  12   0   8     6057.80     5991.04    189.21 o 
  13   0   8      960.54      893.29     47.30 o 
  14   0   8      811.89      874.19     48.21 o 
  15   0   8        4.39        0.00     14.55 o 
  16   0   8     7470.78     6901.61    219.23 o 
  17   0   8       22.56       10.01     17.28 o 
  18   0   8     2539.66     2436.08     97.33 o 
  19   0   8      164.19      127.35     27.29 o 
  20   0   8     1431.45     1223.50     65.50 o 
  21   0   8      297.09      284.72     38.21 o 
  22   0   8     5504.81     5110.48    179.20 o 
  23   0   8      110.93       86.42     30.02 o 
  24   0   8       88.73       65.50     28.20 o 
  25   0   8       72.21       69.13     28.20 o 
  26   0   8     1676.90     1732.00     90.97 o 
 -29   1   8       58.72       45.47     24.11 o 
 -28   1   8       13.95        0.00     28.20 o 
 -27   1   8        0.33       12.28     19.94 o 
 -26   1   8       46.38       63.57     21.76 o 
 -25   1   8       64.47       40.41     19.91 o 
 -24   1   8      153.72      130.74     19.24 o 
 -23   1   8      118.86      122.15     17.64 o 
 -22   1   8      146.28      105.70     16.56 o 
 -21   1   8      279.36      296.09     19.76 o 
 -20   1   8       22.55       28.53     12.86 o 
 -19   1   8      793.05      770.11     31.25 o 
 -18   1   8       91.76       77.21     13.32 o 
 -17   1   8        6.66        9.71     11.17 o 
 -16   1   8        6.62       14.57     10.14 o 
 -15   1   8       17.99       15.12     10.18 o 
 -14   1   8      468.01      524.24     20.56 o 
 -13   1   8        1.05        0.00      9.45 o 
 -12   1   8     1625.38     1667.92     31.22 o 
 -11   1   8      686.96      713.21     19.28 o 
 -10   1   8     1263.39     1318.81     36.15 o 
  -9   1   8     3685.93     3535.14    102.23 o 
  -8   1   8      166.85      135.01     10.76 o 
  -7   1   8     3000.71     3020.94     53.65 o 
  -6   1   8      513.17      499.30     27.15 o 
  -5   1   8       20.23       45.13     10.11 o 
  -4   1   8     1251.04     1182.41     26.16 o 
  -3   1   8      921.41      860.36     18.41 o 
  -2   1   8     1951.51     2100.40     38.50 o 
  -1   1   8       64.13       50.27      7.44 o 
   0   1   8        0.40        0.00      5.77 o 
   1   1   8     1221.16     1242.38     33.48 o 
   2   1   8     1205.57     1242.49     27.08 o 
   3   1   8     1648.70     1594.66     32.33 o 
   4   1   8       89.77       92.14      9.55 o 
   5   1   8      661.60      705.74     20.35 o 
   6   1   8      175.89      202.08     12.30 o 
   7   1   8       55.59       49.76      9.32 o 
   8   1   8      793.01      740.55     26.68 o 
   9   1   8       92.33      104.87     12.97 o 
  10   1   8      135.82      122.76     13.84 o 
  11   1   8     1468.58     1418.97     38.66 o 
  12   1   8        7.13        0.00      4.15 o 
  13   1   8      127.79      129.50     14.44 o 
  14   1   8       22.10       24.61     10.40 o 
  15   1   8        1.61        0.00      9.85 o 
  16   1   8       23.66       23.85     11.79 o 
  17   1   8      728.05      645.85     36.23 o 
  18   1   8       50.01       46.30     13.43 o 
  19   1   8       78.52       79.92     14.93 o 
  20   1   8       14.48       24.41     13.19 o 
  21   1   8      314.47      349.74     24.15 o 
  22   1   8      144.75      131.81     19.07 o 
  23   1   8      326.19      298.16     30.18 o 
  24   1   8      221.57      246.29     26.64 o 
  25   1   8        0.18        4.79     17.98 o 
  26   1   8      111.78       95.39     23.13 o 
 -28   2   8       18.37        7.59     19.61 o 
 -27   2   8      459.46      451.22     37.31 o 
 -26   2   8        0.58       23.62     17.48 o 
 -25   2   8      456.19      472.89     30.16 o 
 -24   2   8       68.78       67.96     17.68 o 
 -23   2   8     1225.06     1282.65     42.89 o 
 -22   2   8      100.96       96.68     16.10 o 
 -21   2   8      694.94      766.25     39.00 o 
 -20   2   8       10.93        6.43     12.21 o 
 -19   2   8      353.08      351.79     20.96 o 
 -18   2   8        9.15       16.64     12.45 o 
 -17   2   8      284.64      312.70     19.39 o 
 -16   2   8       33.81       24.78     11.95 o 
 -15   2   8      761.11      754.47     25.87 o 
 -14   2   8      332.78      351.67     19.01 o 
 -13   2   8     5498.45     5364.61     80.79 o 
 -12   2   8     1510.80     1396.57     28.22 o 
 -11   2   8     3116.21     3237.72     52.01 o 
 -10   2   8     1134.15     1169.48     30.90 o 
  -9   2   8     6942.90     6660.09     87.24 o 
  -8   2   8     5237.82     5278.02     70.34 o 
  -7   2   8     4423.43     4287.65     64.22 o 
  -6   2   8      231.18      184.10     10.12 o 
  -5   2   8      882.12      919.52     22.67 o 
  -4   2   8     3841.24     3995.69     58.62 o 
  -3   2   8     4916.41     4971.13     66.42 o 
  -2   2   8     2617.72     2449.35     49.99 o 
  -1   2   8      891.70      968.61     27.67 o 
   0   2   8     2112.09     2193.18     36.85 o 
   1   2   8     1821.20     1823.57     32.38 o 
   2   2   8     4720.06     4531.63     67.95 o 
   3   2   8      452.49      438.32     17.73 o 
   4   2   8     1019.01      961.59     31.51 o 
   5   2   8       15.07        5.23      7.60 o 
   6   2   8      982.40      909.57     24.32 o 
   7   2   8      949.62      871.39     24.07 o 
   8   2   8     5464.08     5201.02     87.15 o 
   9   2   8       69.76       63.51     10.50 o 
  10   2   8       98.13       93.25     11.83 o 
  11   2   8      917.05      833.14     25.86 o 
  12   2   8     5734.13     5619.93     95.06 o 
  13   2   8      200.66      228.76     16.24 o 
  14   2   8        9.57        7.76     10.28 o 
  15   2   8        0.95        3.27     11.05 o 
  16   2   8      651.32      625.98     27.46 o 
  17   2   8        0.07        0.00     11.53 o 
  18   2   8     2240.15     2247.79     56.36 o 
  19   2   8      145.60      152.91     18.28 o 
  20   2   8      346.94      326.38     23.98 o 
  21   2   8        0.31       17.68     13.72 o 
  22   2   8     4354.00     4174.98     92.28 o 
  23   2   8       64.29       49.43     16.77 o 
  24   2   8      679.49      584.43     32.69 o 
  25   2   8       69.49       79.09     18.88 o 
 -27   3   8        3.30        0.00     28.54 o 
 -26   3   8       43.18       52.32     20.04 o 
 -25   3   8       79.63       71.13     19.97 o 
 -24   3   8      352.36      343.42     30.12 o 
 -23   3   8       60.91       79.55     22.63 o 
 -22   3   8      501.57      547.08     27.27 o 
 -21   3   8       66.79       83.33     16.25 o 
 -20   3   8      130.84      124.70     17.01 o 
 -19   3   8       44.99       39.55     14.53 o 
 -18   3   8      551.84      560.89     24.74 o 
 -17   3   8       44.17       48.14     13.45 o 
 -16   3   8      124.38      123.26     15.28 o 
 -15   3   8        8.21       18.97     11.74 o 
 -14   3   8       97.36       90.61     17.46 o 
 -13   3   8       67.35       82.80     14.83 o 
 -12   3   8     1086.60     1128.84     26.02 o 
 -11   3   8      102.25      132.35     26.15 o 
 -10   3   8      146.04      165.69     11.58 o 
  -9   3   8      474.10      449.62     16.26 o 
  -8   3   8     1922.93     1961.32     35.85 o 
  -7   3   8     1008.34      917.57     35.14 o 
  -6   3   8      381.56      349.53     15.15 o 
  -5   3   8       16.93        0.00      5.55 o 
  -4   3   8      714.38      735.64     21.80 o 
  -3   3   8     3043.50     3153.63     55.17 o 
  -2   3   8      878.57      847.83     25.65 o 
  -1   3   8        4.27        8.15      8.74 o 
   0   3   8        0.71        0.23      6.58 o 
   1   3   8      170.34      159.53     12.77 o 
   2   3   8      306.79      310.99     15.91 o 
   3   3   8     2270.67     2242.20     39.48 o 
   4   3   8      202.11      184.29     11.47 o 
   5   3   8      233.13      246.32     21.49 o 
   6   3   8       23.94       38.00      8.80 o 
   7   3   8     2501.53     2612.68     50.10 o 
   8   3   8      332.49      309.06     16.92 o 
   9   3   8      200.79      225.15     15.42 o 
  10   3   8       38.92       53.89     13.26 o 
  11   3   8     3462.84     3605.66     66.38 o 
  12   3   8      133.52      136.74     14.04 o 
  13   3   8      165.77      162.51     15.14 o 
  14   3   8        0.33        4.03     11.28 o 
  15   3   8      383.12      347.90     29.49 o 
  16   3   8        5.74        8.46     19.56 o 
  17   3   8      968.85      964.03    110.98 o 
  18   3   8       44.37       53.16     20.11 o 
  19   3   8       82.90       87.27     29.56 o 
  20   3   8      179.16      185.84     27.53 o 
  21   3   8      318.84      344.29     34.94 o 
  22   3   8       12.81       27.16     21.03 o 
  23   3   8      849.03      922.49     49.60 o 
 -24   4   8        0.03       10.95     25.61 o 
 -23   4   8      574.81      585.23     57.31 o 
 -22   4   8       15.09       30.19     23.41 o 
 -21   4   8      138.29      139.68     33.35 o 
 -20   4   8       11.28       17.00     18.90 o 
 -19   4   8       56.94       74.17     19.90 o 
 -18   4   8        4.31        0.00     16.78 o 
 -17   4   8       77.02       67.06     15.14 o 
 -16   4   8       70.97       75.18     14.48 o 
 -15   4   8       16.57       27.39     12.48 o 
 -14   4   8      149.71      135.51     15.50 o 
 -13   4   8      999.00     1002.72     30.25 o 
 -12   4   8     1317.66     1393.31     35.68 o 
 -11   4   8     1617.54     1698.50     39.55 o 
 -10   4   8      665.08      666.37     24.80 o 
  -9   4   8     1424.95     1493.81     35.97 o 
  -8   4   8       76.52       65.11     10.21 o 
  -7   4   8      270.10      268.51     15.84 o 
  -6   4   8     1058.64     1056.08     25.39 o 
  -5   4   8      543.82      576.68     24.28 o 
  -4   4   8       44.02       36.45     13.13 o 
  -3   4   8      977.89     1046.06     29.88 o 
  -2   4   8     2179.23     2187.79     46.52 o 
  -1   4   8      193.52      235.16     16.37 o 
   0   4   8       20.11       18.60     11.36 o 
   1   4   8      808.42      777.68     26.05 o 
   2   4   8      685.78      661.41     24.92 o 
   3   4   8        3.19        2.61     10.84 o 
   4   4   8      220.79      241.06     20.48 o 
   5   4   8       62.69       68.43     12.85 o 
   6   4   8        4.11       11.31     12.47 o 
   7   4   8       38.91       35.01     12.43 o 
   8   4   8     1098.39     1113.54     33.47 o 
   9   4   8        8.41        0.00     12.12 o 
  10   4   8      780.52      702.15     27.31 o 
  11   4   8      121.77      104.67     15.54 o 
  12   4   8      131.38      147.93     17.01 o 
  13   4   8       35.07       18.14     18.25 o 
  14   4   8       15.76       40.30     20.47 o 
  15   4   8        0.82       27.70     21.83 o 
  16   4   8       12.03        0.00     18.46 o 
  17   4   8       11.91        5.53     25.02 o 
  18   4   8      401.35      477.72     39.09 o 
  19   4   8       20.25       16.51     22.03 o 
  20   4   8      334.53      305.28     33.87 o 
  21   4   8       96.68      106.98     27.52 o 
 -20   5   8      373.11      322.81     55.03 o 
 -19   5   8       95.88       83.95     33.20 o 
 -18   5   8      566.22      551.35     47.66 o 
 -17   5   8        5.15        0.00     28.84 o 
 -16   5   8      250.25      199.54     34.66 o 
 -15   5   8       35.48       18.44     27.95 o 
 -14   5   8       87.28       71.72     29.07 o 
 -13   5   8      144.29       82.17     29.78 o 
 -12   5   8       11.41        0.00     22.40 o 
 -11   5   8        2.98        0.00     26.84 o 
 -10   5   8      102.75      118.89     27.97 o 
  -9   5   8      286.72      291.75     52.76 o 
  -8   5   8     1208.81     1153.55     54.63 o 
  -7   5   8      679.45      707.05     44.33 o 
  -6   5   8      524.86      538.75     41.39 o 
  -5   5   8      153.70      169.52     28.62 o 
  -4   5   8      322.01      316.21     25.97 o 
  -3   5   8      291.66      278.58     24.36 o 
  -2   5   8       27.53        7.56     17.37 o 
  -1   5   8       99.12       85.68     20.10 o 
   0   5   8       14.84        6.67     17.35 o 
   1   5   8        2.11        0.00     17.01 o 
   2   5   8      207.60      199.62     18.19 o 
   3   5   8     1218.38     1259.36     36.52 o 
   4   5   8       16.48       22.96     14.21 o 
   5   5   8      619.86      613.59     27.57 o 
   6   5   8      209.30      215.19     19.18 o 
   7   5   8     1400.30     1431.40     39.92 o 
   8   5   8       11.08       17.43     15.23 o 
   9   5   8      165.39      164.37     18.23 o 
  10   5   8       15.45        6.59     14.13 o 
  11   5   8       40.35       38.87     15.97 o 
  12   5   8       62.85       70.96     16.60 o 
  13   5   8      216.55      248.04     24.42 o 
  14   5   8        3.08       15.27     21.49 o 
  15   5   8       46.34       33.71     18.48 o 
  16   5   8        5.51       12.89     17.93 o 
  17   5   8      537.20      573.15     35.16 o 
 -14   6   8        0.45        0.00     29.61 o 
 -13   6   8        0.77        0.00     27.30 o 
 -12   6   8        4.53        0.00     34.11 o 
 -11   6   8        0.73        0.00     40.48 o 
 -10   6   8        1.41        0.00     27.20 o 
  -9   6   8       26.48       28.43     28.11 o 
  -8   6   8       14.83        0.00     30.93 o 
  -7   6   8      132.93       87.18     53.67 o 
  -6   6   8      529.13      502.68     66.41 o 
  -5   6   8      248.71      242.86     34.41 o 
  -4   6   8       51.72       32.87     27.74 o 
  -3   6   8      103.93       82.32     28.30 o 
  -2   6   8      121.56       93.27     30.02 o 
  -1   6   8        3.81        0.00     23.96 o 
   0   6   8       10.50        0.00     23.60 o 
   1   6   8      100.85       78.75     26.99 o 
   2   6   8       41.76        3.98     23.50 o 
   3   6   8        1.30        0.89     20.39 o 
   4   6   8       56.45       49.18     21.92 o 
   5   6   8       25.79        0.00     21.07 o 
   6   6   8       14.66       23.07     21.98 o 
   7   6   8        0.51        0.00     21.21 o 
   8   6   8      115.67       76.69     24.86 o 
   9   6   8        7.46        0.00     26.98 o 
  10   6   8       19.65       17.81     22.41 o 
  11   6   8       42.53       31.89     27.93 o 
 -29   1   9      131.19      108.56     26.35 o 
 -28   1   9      765.84      802.19     47.25 o 
 -27   1   9      307.56      245.17     29.90 o 
 -26   1   9      322.32      281.08     50.49 o 
 -25   1   9      329.54      301.73     31.19 o 
 -24   1   9     1128.01     1218.03     51.13 o 
 -23   1   9      776.58      752.07     69.13 o 
 -22   1   9      532.80      541.43     95.51 o 
 -21   1   9     1142.10     1209.96     35.61 o 
 -20   1   9      228.42      202.25     18.25 o 
 -19   1   9       33.55       33.76     12.52 o 
 -18   1   9      547.95      604.67     24.78 o 
 -17   1   9      216.09      219.54     17.24 o 
 -16   1   9       51.75       68.66     12.95 o 
 -15   1   9      733.10      818.17     26.70 o 
 -14   1   9      845.29      854.06     38.86 o 
 -13   1   9      416.76      412.57     19.84 o 
 -12   1   9      432.94      443.13     18.99 o 
 -11   1   9     2337.33     2301.45     53.62 o 
 -10   1   9        3.49        0.00      9.85 o 
  -9   1   9     7416.12     7269.80    134.54 o 
  -8   1   9     1839.82     1733.91     42.54 o 
  -7   1   9     1658.45     1376.65     62.14 o 
  -6   1   9      354.40      370.34     23.87 o 
  -5   1   9     2183.18     2153.22     56.83 o 
  -4   1   9     1194.65      596.74     30.02 o 
  -3   1   9     2429.23     2296.02     43.19 o 
  -2   1   9        2.15        0.91      4.92 o 
  -1   1   9     4137.80     4356.62    119.55 o 
   0   1   9       96.44      125.87     13.10 o 
   1   1   9     5986.36     6154.12    113.92 o 
   2   1   9      797.95      816.94     26.60 o 
   3   1   9     8584.55     8706.04    136.53 o 
   4   1   9     5111.69     5232.26     86.56 o 
   5   1   9     4056.68     3965.05     86.66 o 
   6   1   9     1271.45     1317.99     36.13 o 
   7   1   9     1908.94     1704.92     43.02 o 
   8   1   9     2566.15     2429.48     55.83 o 
   9   1   9       51.14       15.99     12.58 o 
  10   1   9        9.58        0.65      4.18 o 
  11   1   9      932.75      917.20     31.03 o 
  12   1   9      171.62      165.45     30.33 o 
  13   1   9      236.41      240.79     15.41 o 
  14   1   9     1823.86     1799.57     46.66 o 
  15   1   9      911.46      862.01     31.01 o 
  16   1   9      102.33      118.82     15.56 o 
  17   1   9     1196.29     1168.61     37.20 o 
  18   1   9     1157.00     1225.07     38.81 o 
  19   1   9      280.33      243.13     20.84 o 
  20   1   9      827.53      743.99     31.82 o 
  21   1   9     1363.48     1263.54     50.16 o 
  22   1   9      408.30      412.51     32.63 o 
  23   1   9       78.79       56.35     19.26 o 
  24   1   9     2111.15     2215.23     72.65 o 
  25   1   9      345.98      310.59     32.48 o 
 -28   2   9        8.07       13.74     20.55 o 
 -27   2   9        7.73        0.00     19.55 o 
 -26   2   9        0.43       15.01     19.94 o 
 -25   2   9      237.33      212.89     28.62 o 
 -24   2   9       70.64       76.64     18.64 o 
 -23   2   9      260.66      309.76     25.60 o 
 -22   2   9        5.69        0.00     15.49 o 
 -21   2   9       37.42       25.37     14.32 o 
 -20   2   9       91.92       94.97     15.90 o 
 -19   2   9       50.51       46.19     13.98 o 
 -18   2   9      218.43      200.41     17.77 o 
 -17   2   9      290.33      254.47     18.91 o 
 -16   2   9      248.42      292.04     19.45 o 
 -15   2   9      512.30      486.37     21.67 o 
 -14   2   9        3.50        0.00     10.36 o 
 -13   2   9      392.17      374.97     19.69 o 
 -12   2   9      259.99      242.00     16.53 o 
 -11   2   9       43.60       47.28     11.95 o 
 -10   2   9      254.83      245.01     22.98 o 
  -9   2   9     1131.63     1171.19     52.91 o 
  -8   2   9      125.16      149.06     16.90 o 
  -7   2   9       66.13       69.22     10.23 o 
  -6   2   9      895.70      852.40     23.75 o 
  -5   2   9        0.78        0.00      5.24 o 
  -4   2   9     1041.73     1116.58     24.88 o 
  -3   2   9        3.53        8.73      5.03 o 
  -2   2   9       51.24       50.50      7.25 o 
  -1   2   9      146.16      170.09     10.06 o 
   0   2   9      146.18      177.82     14.60 o 
   1   2   9      951.46      983.20     21.82 o 
   2   2   9        5.25       11.70      6.95 o 
   3   2   9       32.79       43.05      9.22 o 
   4   2   9      720.94      725.17     22.18 o 
   5   2   9       94.00       67.54      9.99 o 
   6   2   9      665.55      640.93     45.54 o 
   7   2   9      269.14      321.34     16.79 o 
   8   2   9      427.69      392.25     18.14 o 
   9   2   9     2740.03     2670.42     51.92 o 
  10   2   9      874.29      910.20     35.69 o 
  11   2   9     1845.66     1751.68     39.96 o 
  12   2   9     1287.72     1303.66     33.85 o 
  13   2   9       77.68       95.73     13.20 o 
  14   2   9        6.00       20.95     11.99 o 
  15   2   9      229.49      237.72     19.50 o 
  16   2   9      351.05      310.75     21.80 o 
  17   2   9       73.65       87.28     15.05 o 
  18   2   9        5.66        0.00     12.62 o 
  19   2   9      729.23      720.29     31.44 o 
  20   2   9      250.91      252.27     22.52 o 
  21   2   9       89.62       79.60     17.36 o 
  22   2   9       12.54        8.23     14.76 o 
  23   2   9      174.97      192.81     22.35 o 
  24   2   9       14.16       51.07     22.76 o 
 -26   3   9       63.40       67.97     19.90 o 
 -25   3   9       92.33      129.47     22.07 o 
 -24   3   9      394.18      386.07     32.46 o 
 -23   3   9      355.76      376.46     39.06 o 
 -22   3   9      367.26      390.20     30.20 o 
 -21   3   9      241.69      248.65     21.06 o 
 -20   3   9      120.62      124.77     25.78 o 
 -19   3   9      111.64      107.50     16.51 o 
 -18   3   9       76.83       86.86     15.79 o 
 -17   3   9       76.01       95.34     14.99 o 
 -16   3   9       25.22       39.52     13.53 o 
 -15   3   9      237.86      255.57     18.29 o 
 -14   3   9      168.06      181.45     16.11 o 
 -13   3   9     1317.26     1430.37     36.37 o 
 -12   3   9      115.59      100.10     13.84 o 
 -11   3   9     2834.36     2929.34     56.81 o 
 -10   3   9      907.90      890.65     27.47 o 
  -9   3   9     4513.05     4538.78     79.61 o 
  -8   3   9      667.19      644.97     22.92 o 
  -7   3   9     8460.59     8626.58    123.60 o 
  -6   3   9        0.19        0.00      7.90 o 
  -5   3   9     2255.10     2410.27     54.62 o 
  -4   3   9      139.87      134.21     16.01 o 
  -3   3   9     3558.04     3584.24     62.43 o 
  -2   3   9      256.37      241.11     12.87 o 
  -1   3   9      387.98      441.03     15.56 o 
   0   3   9       61.90       92.71     11.00 o 
   1   3   9      976.53     1004.08     23.66 o 
   2   3   9       47.78       55.67      9.17 o 
   3   3   9     4544.31     4530.98     70.18 o 
   4   3   9      721.31      750.23     31.27 o 
   5   3   9     1368.23     1491.92     31.16 o 
   6   3   9       16.86       18.99     16.91 o 
   7   3   9     4025.12     3985.41     70.80 o 
   8   3   9     1732.20     1727.59     38.92 o 
   9   3   9      730.71      763.82     25.19 o 
  10   3   9      334.56      329.67     18.32 o 
  11   3   9      238.79      265.73     19.43 o 
  12   3   9      219.22      220.19     16.71 o 
  13   3   9       22.41       30.81     11.81 o 
  14   3   9      152.13      176.70     17.97 o 
  15   3   9       62.27       65.02     20.54 o 
  16   3   9       93.09       88.22     22.29 o 
  17   3   9      535.01      548.56     38.84 o 
  18   3   9     1060.19     1136.65     51.91 o 
  19   3   9        5.71        9.84     20.92 o 
  20   3   9      582.83      560.14     42.30 o 
  21   3   9      534.07      671.97     53.67 o 
  22   3   9      546.40      551.73     42.87 o 
 -23   4   9       31.15       28.30     25.86 o 
 -22   4   9       84.18       84.83     21.83 o 
 -21   4   9       82.32       61.59     22.66 o 
 -20   4   9       36.73       24.34     19.73 o 
 -19   4   9      276.34      340.39     28.89 o 
 -18   4   9       16.78        9.39     14.26 o 
 -17   4   9      636.83      659.22     27.98 o 
 -16   4   9      194.14      195.53     19.30 o 
 -15   4   9       38.97       34.74     13.66 o 
 -14   4   9       51.11       40.27     13.32 o 
 -13   4   9      674.32      735.71     26.99 o 
 -12   4   9       66.66       44.87     13.04 o 
 -11   4   9      124.92      133.64     17.46 o 
 -10   4   9     1045.85     1068.86     30.67 o 
  -9   4   9      211.48      207.24     15.96 o 
  -8   4   9      215.22      231.13     16.58 o 
  -7   4   9       25.18       40.76     11.33 o 
  -6   4   9      228.65      250.26     15.95 o 
  -5   4   9        1.13       16.18     15.48 o 
  -4   4   9      799.56      755.73     26.29 o 
  -3   4   9      123.42      144.56     17.73 o 
  -2   4   9      138.33      151.40     14.96 o 
  -1   4   9      217.14      215.57     16.26 o 
   0   4   9      222.96      246.12     17.30 o 
   1   4   9        0.78        0.67     10.95 o 
   2   4   9     1141.30     1034.23     30.60 o 
   3   4   9      267.80      266.42     18.46 o 
   4   4   9      181.09      187.18     17.00 o 
   5   4   9       78.56       84.98     14.63 o 
   6   4   9      297.14      271.42     19.22 o 
   7   4   9       32.95       20.92     13.06 o 
   8   4   9      298.09      351.10     21.54 o 
   9   4   9      549.51      586.12     26.52 o 
  10   4   9      265.48      304.14     20.86 o 
  11   4   9        5.27        1.73     13.00 o 
  12   4   9      117.16      135.41     16.92 o 
  13   4   9      307.89      318.32     30.36 o 
  14   4   9       95.38       92.88     22.32 o 
  15   4   9       61.85       57.20     38.66 o 
  16   4   9      158.76      162.44     25.58 o 
  17   4   9       33.57       29.41     20.80 o 
  18   4   9       18.02        0.00     20.02 o 
  19   4   9      133.34      132.18     27.60 o 
  20   4   9       31.72       22.55     23.05 o 
 -19   5   9       95.53       77.22     35.22 o 
 -18   5   9       40.95        0.00     46.85 o 
 -17   5   9       45.25       59.35     31.34 o 
 -16   5   9       16.73        0.00     29.01 o 
 -15   5   9        2.41        0.00     29.56 o 
 -14   5   9       55.19       15.46     28.28 o 
 -13   5   9      269.93      271.44     48.67 o 
 -12   5   9       39.98       52.00     27.64 o 
 -11   5   9      476.45      425.80     46.85 o 
 -10   5   9        2.46        5.17     26.04 o 
  -9   5   9       77.07       38.85     26.00 o 
  -8   5   9      139.15      124.05     42.30 o 
  -7   5   9      607.68      600.12     44.06 o 
  -6   5   9       15.80       14.55     23.80 o 
  -5   5   9      391.80      391.06     35.36 o 
  -4   5   9        3.72       35.90     23.31 o 
  -3   5   9      799.45      771.73     46.90 o 
  -2   5   9        2.42        7.45     21.85 o 
  -1   5   9      347.51      333.45     33.12 o 
   0   5   9        0.44        0.00     13.24 o 
   1   5   9     1390.65     1283.89     37.68 o 
   2   5   9      108.77      119.39     16.85 o 
   3   5   9      900.86      886.59     31.61 o 
   4   5   9       48.05       44.74     14.66 o 
   5   5   9       90.10       70.76     16.31 o 
   6   5   9       97.04      122.26     17.88 o 
   7   5   9      845.25      847.43     31.52 o 
   8   5   9      160.98      167.85     18.99 o 
   9   5   9        6.39        3.82     13.88 o 
  10   5   9        0.41        0.00     14.13 o 
  11   5   9      132.17      140.12     19.56 o 
  12   5   9      320.79      365.20     27.91 o 
  13   5   9      192.39      210.12     23.52 o 
  14   5   9        1.86       32.44     18.18 o 
  15   5   9        3.15       12.58     17.55 o 
  16   5   9       82.35      118.00     31.24 o 
 -12   6   9      257.86      223.41     50.94 o 
 -11   6   9        0.94        5.50     30.21 o 
 -10   6   9       87.76       33.23     46.85 o 
  -9   6   9       95.17       85.89     32.25 o 
  -8   6   9     1181.00     1206.34     61.74 o 
  -7   6   9        0.43       10.92     28.30 o 
  -6   6   9      219.27      171.17     33.73 o 
  -5   6   9      119.23       95.41     32.29 o 
  -4   6   9       82.12       83.78     29.40 o 
  -3   6   9       18.25        0.00     25.40 o 
  -2   6   9      428.33      429.61     40.81 o 
  -1   6   9       21.87       11.90     24.86 o 
   0   6   9       58.15       53.61     30.47 o 
   1   6   9        0.10        0.00     27.74 o 
   2   6   9      330.28      333.63     37.04 o 
   3   6   9      127.65       58.08     28.57 o 
   4   6   9      351.45      326.31     36.98 o 
   5   6   9      127.69       63.83     27.06 o 
   6   6   9      416.11      415.46     34.45 o 
   7   6   9        9.66       14.65     22.71 o 
   8   6   9      272.74      322.07     35.79 o 
   9   6   9       95.84       75.93     24.83 o 
 -28   0  10      531.74      601.29     61.86 o 
 -27   0  10       88.20       47.30     32.75 o 
 -26   0  10      439.89      567.63     58.22 o 
 -25   0  10       38.13       97.33     32.75 o 
 -24   0  10     1215.20     1254.42     76.41 o 
 -23   0  10        7.74       70.95     29.11 o 
 -22   0  10     3182.18     3250.22    130.99 o 
 -21   0  10        3.23        6.37     23.65 o 
 -20   0  10     1061.75     1094.32     63.68 o 
 -19   0  10       44.42       58.22     23.65 o 
 -18   0  10     1812.58     1887.61     63.33 o 
 -17   0  10      394.44      432.87     32.50 o 
 -16   0  10     1501.32     1570.24     56.47 o 
 -15   0  10       10.98        0.00     10.36 o 
 -14   0  10      268.05      250.64     21.06 o 
 -13   0  10       90.72      135.77     16.43 o 
 -12   0  10     5860.99     6008.87    145.97 o 
 -11   0  10      553.29      553.38     18.94 o 
 -10   0  10     4859.39     5069.61    124.82 o 
  -9   0  10     1327.95     1468.52     64.13 o 
  -8   0  10     9598.20     8654.83    160.34 o 
  -7   0  10     2875.19     2642.92     56.59 o 
  -6   0  10      589.66      615.64     20.63 o 
  -5   0  10       12.59        6.82      7.13 o 
  -4   0  10       15.32        6.36      7.26 o 
  -3   0  10      596.21      558.53     21.63 o 
  -2   0  10     2312.02     2167.45     62.65 o 
  -1   0  10     2314.21     2448.02     96.88 o 
   0   0  10      109.22      127.93     17.16 o 
   1   0  10        8.36        0.00     17.28 o 
   2   0  10    10189.19     9935.80    221.73 o 
   3   0  10    27116.29    28398.54    601.99 o 
   4   0  10     4128.75     4269.46    105.17 o 
   5   0  10     2770.83     2900.00    103.70 o 
   6   0  10     1608.06     1723.81     70.04 o 
   7   0  10     5494.52     5085.92    164.65 o 
   8   0  10     2218.34     2162.27     83.69 o 
   9   0  10     2696.75     2762.65    101.88 o 
  10   0  10      253.21      302.01     31.84 o 
  11   0  10      292.80      286.54     30.93 o 
  12   0  10      117.66       81.87     22.74 o 
  13   0  10     3136.95     3067.38    113.71 o 
  14   0  10       98.42       77.32     21.83 o 
  15   0  10       66.90       94.60     23.65 o 
  16   0  10       38.55        0.00     17.28 o 
  17   0  10     3377.32     3353.93    125.53 o 
  18   0  10       66.31       68.22     25.47 o 
  19   0  10     3819.17     3337.55    130.08 o 
  20   0  10       20.54        0.00     24.56 o 
  21   0  10      799.57      775.94     57.31 o 
  22   0  10       45.83       20.01     25.47 o 
  23   0  10     2705.30     2703.52    116.44 o 
  24   0  10      102.71       89.15     32.75 o 
 -28   1  10        0.67       15.45     20.84 o 
 -27   1  10      111.29      140.75     42.30 o 
 -26   1  10       42.19        5.80     20.25 o 
 -25   1  10       69.63       42.84     20.47 o 
 -24   1  10       51.18       62.35     30.02 o 
 -23   1  10      166.80      134.93     23.77 o 
 -22   1  10      357.07      318.22     25.75 o 
 -21   1  10       50.29       42.41     16.40 o 
 -20   1  10        6.43       10.01     14.56 o 
 -19   1  10       35.32       29.53     14.82 o 
 -18   1  10       92.41       72.28     13.86 o 
 -17   1  10       18.47       21.52     11.74 o 
 -16   1  10      609.75      628.68     24.39 o 
 -15   1  10        6.24        0.00     10.82 o 
 -14   1  10      105.18       97.92     13.54 o 
 -13   1  10      476.26      432.67     32.66 o 
 -12   1  10     1225.80     1211.74     31.37 o 
 -11   1  10      274.60      234.33     28.73 o 
 -10   1  10       53.88       38.79     12.06 o 
  -9   1  10       25.80       35.40     11.66 o 
  -8   1  10      411.23      441.75     40.44 o 
  -7   1  10       10.49        0.00     11.29 o 
  -6   1  10     1258.74     1264.77     35.35 o 
  -5   1  10        7.00        0.00      6.83 o 
  -4   1  10      519.75      621.72     64.59 o 
  -3   1  10      378.68      425.25     17.98 o 
  -2   1  10      647.61      559.45     15.77 o 
  -1   1  10      129.62      136.25     11.36 o 
   0   1  10       11.78        3.18      7.56 o 
   1   1  10       44.92       56.77     11.41 o 
   2   1  10       71.05       96.31     24.68 o 
   3   1  10      868.24      885.38     95.35 o 
   4   1  10      853.78      948.54     43.21 o 
   5   1  10       46.03        1.15      9.71 o 
   6   1  10      100.57      101.70     18.02 o 
   7   1  10      294.75      267.95     18.03 o 
   8   1  10     1010.27     1011.79     32.29 o 
   9   1  10      439.75      484.55     23.46 o 
  10   1  10       16.73        8.70      7.47 o 
  11   1  10      167.55      174.29     14.58 o 
  12   1  10      276.49      256.32     25.73 o 
  13   1  10      228.26      264.34     25.64 o 
  14   1  10        0.98        4.34     10.40 o 
  15   1  10       25.48       42.16     15.36 o 
  16   1  10      203.43      162.43     20.25 o 
  17   1  10        1.99        5.93     28.20 o 
  18   1  10       36.96       33.95     15.67 o 
  19   1  10      185.46      177.46     25.02 o 
  20   1  10       44.54       23.20     18.65 o 
  21   1  10        3.30       11.17     17.22 o 
  22   1  10      337.87      369.36     31.50 o 
  23   1  10       39.39       24.11     19.30 o 
  24   1  10        9.77        2.36     20.47 o 
 -27   2  10       39.99       30.90     26.84 o 
 -26   2  10      429.23      460.15     38.24 o 
 -25   2  10       91.38       99.39     25.06 o 
 -24   2  10      747.50      728.75     97.33 o 
 -23   2  10        4.96       22.29     19.30 o 
 -22   2  10     1529.67     1534.13     49.92 o 
 -21   2  10        0.23       17.22     14.65 o 
 -20   2  10      316.06      337.81     22.32 o 
 -19   2  10       51.31       55.37     14.79 o 
 -18   2  10      479.05      508.18     24.51 o 
 -17   2  10       13.83       13.31     14.14 o 
 -16   2  10      161.74      181.45     17.16 o 
 -15   2  10       26.31       32.41     12.11 o 
 -14   2  10       12.83       12.44     11.25 o 
 -13   2  10      299.18      310.89     18.60 o 
 -12   2  10     1980.54     2012.21     46.35 o 
 -11   2  10     2132.73     2127.02     44.90 o 
 -10   2  10     1313.02     1349.98     33.69 o 
  -9   2  10        1.43        0.00     10.68 o 
  -8   2  10     5659.15     5650.85     95.13 o 
  -7   2  10     1852.94     1922.02     40.41 o 
  -6   2  10     3980.41     3905.86     77.22 o 
  -5   2  10     1671.43     1650.15     61.33 o 
  -4   2  10     2346.45     2401.03     43.50 o 
  -3   2  10      681.15      659.38     19.66 o 
  -2   2  10     2482.59     2548.00     42.73 o 
  -1   2  10     2297.60     2236.41     38.72 o 
   0   2  10      829.27      808.05     20.35 o 
   1   2  10      892.39      956.99     22.85 o 
   2   2  10     3895.36     3911.62     61.48 o 
   3   2  10     6241.55     6405.10     94.38 o 
   4   2  10     2323.46     2294.16     45.51 o 
   5   2  10      914.36      965.27     36.40 o 
   6   2  10     1562.49     1469.94     34.26 o 
   7   2  10     6479.65     6537.67    107.99 o 
   8   2  10      822.03      897.88     27.15 o 
   9   2  10      612.37      578.30     23.00 o 
  10   2  10       75.90       67.45     12.32 o 
  11   2  10      405.83      427.45     20.14 o 
  12   2  10      134.09      135.97     14.35 o 
  13   2  10     1282.37     1187.50     33.36 o 
  14   2  10        1.41        2.27     12.02 o 
  15   2  10       91.01      102.28     15.76 o 
  16   2  10       14.70       17.58     19.15 o 
  17   2  10     1265.62     1315.91     41.13 o 
  18   2  10      138.18      165.82     19.66 o 
  19   2  10     1092.53     1126.41     39.75 o 
  20   2  10      100.02       99.34     17.92 o 
  21   2  10      269.98      270.86     24.10 o 
  22   2  10        0.58        0.00     14.24 o 
  23   2  10     1536.36     1578.71     50.62 o 
 -25   3  10      180.89      161.02     27.02 o 
 -24   3  10        1.58        8.60     19.91 o 
 -23   3  10      251.13      231.03     31.31 o 
 -22   3  10       15.09        0.00     15.57 o 
 -21   3  10      113.84       96.93     19.96 o 
 -20   3  10        6.82        8.88     21.59 o 
 -19   3  10       92.31       49.37     15.90 o 
 -18   3  10        0.23        0.00     12.93 o 
 -17   3  10      262.00      292.10     20.77 o 
 -16   3  10       63.83       43.94     13.59 o 
 -15   3  10       37.39       38.40     13.27 o 
 -14   3  10       48.35       48.26     13.39 o 
 -13   3  10     1168.23     1158.74     33.10 o 
 -12   3  10      741.43      791.04     36.66 o 
 -11   3  10      939.33     1002.91     29.34 o 
 -10   3  10       33.99       40.71     12.87 o 
  -9   3  10      128.68      138.83     15.49 o 
  -8   3  10       57.44       44.43     11.43 o 
  -7   3  10      973.63     1006.44     28.26 o 
  -6   3  10      110.04       93.19     12.21 o 
  -5   3  10      225.24      227.09     18.25 o 
  -4   3  10      523.11      546.18     17.95 o 
  -3   3  10      406.93      432.19     16.42 o 
  -2   3  10       68.34       80.61      9.95 o 
  -1   3  10      347.48      395.07     18.62 o 
   0   3  10      343.66      346.90     31.05 o 
   1   3  10       44.41       56.70      9.38 o 
   2   3  10      874.95      905.02     44.20 o 
   3   3  10      834.03      880.55     23.24 o 
   4   3  10      775.83      766.42     38.79 o 
   5   3  10        1.33        0.00      8.57 o 
   6   3  10        4.67        8.97      8.97 o 
   7   3  10      959.36      923.52     25.27 o 
   8   3  10     5254.68     5190.80     89.62 o 
   9   3  10       17.74       21.32     11.74 o 
  10   3  10       76.41       86.48     14.05 o 
  11   3  10       39.55       36.79     11.85 o 
  12   3  10      106.42      130.26     15.02 o 
  13   3  10       18.26        6.96     16.99 o 
  14   3  10     1061.18     1051.74     46.19 o 
  15   3  10       50.30       74.80     47.76 o 
  16   3  10        4.45        9.53     17.66 o 
  17   3  10       11.76       23.96     25.93 o 
  18   3  10     1131.25     1180.31     51.91 o 
  19   3  10        8.85        3.64     29.11 o 
  20   3  10       67.31       76.84     24.04 o 
  21   3  10       47.15       60.55     37.30 o 
 -22   4  10      143.41      135.09     25.64 o 
 -21   4  10       22.77       13.75     20.18 o 
 -20   4  10      202.07      212.73     27.26 o 
 -19   4  10       21.70        5.25     15.89 o 
 -18   4  10       90.79      106.98     21.53 o 
 -17   4  10        0.05        0.00     13.25 o 
 -16   4  10        3.48        0.00     15.49 o 
 -15   4  10       70.99       64.91     15.62 o 
 -14   4  10      126.00      154.95     17.63 o 
 -13   4  10       88.05       86.18     15.20 o 
 -12   4  10      109.76      123.90     20.80 o 
 -11   4  10        0.63        0.00     11.72 o 
 -10   4  10      139.94      167.96     16.09 o 
  -9   4  10        0.63        0.00     13.78 o 
  -8   4  10      754.32      739.34     30.79 o 
  -7   4  10      463.63      493.79     31.12 o 
  -6   4  10     1020.27     1068.46     47.26 o 
  -5   4  10      252.68      302.53     28.61 o 
  -4   4  10     1096.51     1146.75     38.47 o 
  -3   4  10      312.06      334.21     23.26 o 
  -2   4  10      492.19      520.67     27.62 o 
  -1   4  10      496.13      507.89     30.16 o 
   0   4  10      128.31      142.77     15.90 o 
   1   4  10      324.01      283.92     18.96 o 
   2   4  10      733.51      755.88     27.47 o 
   3   4  10      490.33      472.65     22.81 o 
   4   4  10      190.23      189.38     17.22 o 
   5   4  10      546.83      540.70     24.33 o 
   6   4  10      831.88      807.85     29.28 o 
   7   4  10      553.44      511.09     24.47 o 
   8   4  10      120.33      139.06     19.66 o 
   9   4  10     1215.96     1220.12     36.89 o 
  10   4  10        7.38       22.46     13.66 o 
  11   4  10       40.70       14.12     13.91 o 
  12   4  10       12.78        0.00     13.95 o 
  13   4  10      115.64       92.99     23.32 o 
  14   4  10       59.74       53.77     44.57 o 
  15   4  10       12.82        0.00     19.00 o 
  16   4  10      140.60      136.94     26.84 o 
  17   4  10      213.64      316.70     32.33 o 
  18   4  10       25.96       34.23     30.47 o 
 -18   5  10       12.64        0.00     45.48 o 
 -17   5  10      266.80      266.39     40.28 o 
 -16   5  10        6.33        0.00     29.90 o 
 -15   5  10       50.45        9.33     31.07 o 
 -14   5  10      242.85      222.13     37.31 o 
 -13   5  10      148.18      103.32     31.80 o 
 -12   5  10        3.10       12.32     27.29 o 
 -11   5  10      400.02      391.48     39.52 o 
 -10   5  10       39.03       40.92     26.69 o 
  -9   5  10      607.06      619.65     45.26 o 
  -8   5  10      102.99      127.71     33.20 o 
  -7   5  10      599.59      613.74     44.67 o 
  -6   5  10       69.79       56.77     39.12 o 
  -5   5  10      168.89      181.18     30.55 o 
  -4   5  10       26.84       39.69     25.11 o 
  -3   5  10      246.71      250.08     32.90 o 
  -2   5  10       49.66       30.74     24.04 o 
  -1   5  10      122.88      101.49     18.84 o 
   0   5  10       20.79       30.24     16.09 o 
   1   5  10      175.95      163.90     20.10 o 
   2   5  10      662.41      562.70     29.56 o 
   3   5  10      267.92      284.84     23.89 o 
   4   5  10      968.99      949.07     36.63 o 
   5   5  10       15.91       20.73     14.83 o 
   6   5  10      228.39      235.48     25.44 o 
   7   5  10       67.48       70.54     16.94 o 
   8   5  10      422.95      459.17     29.61 o 
   9   5  10        5.18        1.49     14.37 o 
  10   5  10       14.46       19.44     15.90 o 
  11   5  10       29.06        7.53     25.14 o 
  12   5  10      234.36      275.20     25.95 o 
  13   5  10       31.98       27.18     17.31 o 
  14   5  10      168.50      170.31     23.63 o 
 -10   6  10       49.28        4.36     32.36 o 
  -9   6  10       22.85        9.59     30.55 o 
  -8   6  10       67.44       60.26     40.93 o 
  -7   6  10      105.53       57.13     30.21 o 
  -6   6  10        3.87        0.00     27.64 o 
  -5   6  10        4.12        0.00     28.30 o 
  -4   6  10        0.98        4.09     28.30 o 
  -3   6  10        1.58        0.00     27.29 o 
  -2   6  10        1.61        0.00     26.00 o 
  -1   6  10        1.50        0.00     25.35 o 
   0   6  10       50.30       40.11     27.84 o 
   1   6  10       63.49       22.75     28.49 o 
   2   6  10      116.04       93.25     29.78 o 
   3   6  10       65.73       57.92     28.57 o 
   4   6  10       55.60       24.48     27.95 o 
   5   6  10      261.89      195.12     34.57 o 
   6   6  10       98.69       66.96     60.04 o 
 -27   1  11      384.77      444.38     38.27 o 
 -26   1  11       92.10      110.93     24.76 o 
 -25   1  11      520.49      513.91     38.82 o 
 -24   1  11      290.55      302.43     31.19 o 
 -23   1  11      807.52      909.68     46.63 o 
 -22   1  11      263.24      262.25     24.63 o 
 -21   1  11      390.75      372.49     26.52 o 
 -20   1  11      175.74      187.39     21.70 o 
 -19   1  11      416.82      451.97     28.95 o 
 -18   1  11      355.35      360.59     25.57 o 
 -17   1  11      606.71      672.21     31.33 o 
 -16   1  11      719.45      702.46     30.87 o 
 -15   1  11       28.92       28.09     14.17 o 
 -14   1  11        7.73        9.80     15.36 o 
 -13   1  11     2097.22     2173.63     46.49 o 
 -12   1  11     3348.42     3321.28     62.62 o 
 -11   1  11        2.37        2.75     10.37 o 
 -10   1  11     3000.58     3050.13     68.02 o 
  -9   1  11     2296.63     2227.93     53.96 o 
  -8   1  11     1009.39     1127.12     35.14 o 
  -7   1  11       82.27      113.13     14.51 o 
  -6   1  11     1735.97     1514.33     46.30 o 
  -5   1  11       39.26        4.28      7.82 o 
  -4   1  11      231.35      216.73     14.41 o 
  -3   1  11      684.50      624.59     21.81 o 
  -2   1  11     2246.84     2120.07     37.19 o 
  -1   1  11      181.99      175.74     12.94 o 
   0   1  11     2289.28     2143.28     50.65 o 
   1   1  11       75.45        4.45     17.82 o 
   2   1  11     6689.62     6997.10    164.06 o 
   3   1  11        1.08        1.13     13.03 o 
   4   1  11     3688.54     3730.81     97.18 o 
   5   1  11      377.26      396.89     28.76 o 
   6   1  11     3304.02     3584.75    118.71 o 
   7   1  11      722.52      755.30     74.59 o 
   8   1  11     3003.30     3054.51     84.10 o 
   9   1  11     1229.94     1166.19     35.79 o 
  10   1  11      677.22      708.79     31.56 o 
  11   1  11       29.37        3.81     10.84 o 
  12   1  11     1116.69     1110.63     35.62 o 
  13   1  11      412.73      390.92     49.58 o 
  14   1  11       25.37        9.27     13.73 o 
  15   1  11      362.08      385.40     37.75 o 
  16   1  11      109.54      127.76     20.07 o 
  17   1  11       45.94       47.30     16.08 o 
  18   1  11      906.23      883.78     41.48 o 
  19   1  11     1806.20     1738.63    100.97 o 
  20   1  11      268.82      309.60     47.30 o 
  21   1  11        2.35        3.06     26.84 o 
  22   1  11      778.15      740.52     41.17 o 
  23   1  11      668.99      699.00     44.97 o 
 -26   2  11        8.34        3.47     20.19 o 
 -25   2  11       64.52       33.84     23.65 o 
 -24   2  11      149.64      160.76     25.63 o 
 -23   2  11       46.63       44.83     20.07 o 
 -22   2  11       94.72      104.47     20.52 o 
 -21   2  11        0.18        0.00     15.48 o 
 -20   2  11      285.55      262.55     24.08 o 
 -19   2  11       57.37       52.46     17.83 o 
 -18   2  11      225.83      211.71     19.25 o 
 -17   2  11       30.52       30.81     13.78 o 
 -16   2  11        0.35        0.00     18.25 o 
 -15   2  11       19.10       37.96     13.12 o 
 -14   2  11       18.71       10.20     12.14 o 
 -13   2  11      632.90      651.60     31.77 o 
 -12   2  11       25.61       13.73     11.42 o 
 -11   2  11       54.82       43.50     12.02 o 
 -10   2  11      105.98       79.89     12.71 o 
  -9   2  11        4.35       20.80     10.40 o 
  -8   2  11      405.97      421.58     19.76 o 
  -7   2  11      531.72      514.98     29.67 o 
  -6   2  11       78.48      103.70     12.73 o 
  -5   2  11      913.51      999.56     29.91 o 
  -4   2  11       58.79       70.74     12.81 o 
  -3   2  11       55.25       44.92      9.85 o 
  -2   2  11      322.51      331.03     13.49 o 
  -1   2  11       89.58      100.29      9.37 o 
   0   2  11      535.06      564.46     17.26 o 
   1   2  11      253.02      278.32     20.56 o 
   2   2  11      384.90      349.65     15.19 o 
   3   2  11       25.70       27.18      8.79 o 
   4   2  11      104.82      104.76     11.96 o 
   5   2  11      292.49      331.89     27.22 o 
   6   2  11      441.67      459.19     20.31 o 
   7   2  11     1153.56     1165.16     31.55 o 
   8   2  11      625.67      617.76     23.10 o 
   9   2  11       79.45       90.66     13.34 o 
  10   2  11      681.79      665.78     25.00 o 
  11   2  11      113.96       91.91     13.88 o 
  12   2  11      176.19      188.55     16.43 o 
  13   2  11       85.90       86.64     15.03 o 
  14   2  11      503.21      552.24     27.17 o 
  15   2  11      139.93      155.27     18.46 o 
  16   2  11        2.36        0.00     13.16 o 
  17   2  11      131.88      154.12     26.28 o 
  18   2  11      137.62      100.45     18.35 o 
  19   2  11       28.63       46.01     16.06 o 
  20   2  11      252.14      271.36     23.99 o 
  21   2  11       72.26       86.01     18.20 o 
  22   2  11      661.42      638.29     39.38 o 
 -24   3  11       46.96       54.99     30.93 o 
 -23   3  11      350.44      354.19     49.12 o 
 -22   3  11       46.33       58.99     19.08 o 
 -21   3  11      285.58      266.01     25.40 o 
 -20   3  11      345.66      311.53     23.10 o 
 -19   3  11      130.05      107.70     18.51 o 
 -18   3  11      216.30      209.46     19.92 o 
 -17   3  11      510.58      554.21     27.14 o 
 -16   3  11      419.84      431.79     24.15 o 
 -15   3  11       20.53       14.62     13.16 o 
 -14   3  11      229.72      237.67     18.82 o 
 -13   3  11       51.26       43.48     13.81 o 
 -12   3  11        7.56        4.78     12.54 o 
 -11   3  11        3.10        2.42     11.19 o 
 -10   3  11      135.61      141.77     17.20 o 
  -9   3  11        2.19        0.00     10.70 o 
  -8   3  11      441.61      426.57     20.74 o 
  -7   3  11      317.02      297.56     17.67 o 
  -6   3  11     2265.87     2326.33     48.41 o 
  -5   3  11        5.41       13.78     11.03 o 
  -4   3  11     1966.05     1944.97     42.45 o 
  -3   3  11      642.35      666.67     27.84 o 
  -2   3  11     2253.21     2264.87     47.09 o 
  -1   3  11        1.85        7.63      9.57 o 
   0   3  11      760.18      819.29     22.23 o 
   1   3  11      117.39      114.35     11.51 o 
   2   3  11     2599.22     2543.97     45.33 o 
   3   3  11       16.50       22.96      9.60 o 
   4   3  11     3824.38     3889.97     63.70 o 
   5   3  11      196.56      194.29     15.26 o 
   6   3  11     3676.15     3605.09     60.60 o 
   7   3  11       13.70       32.22     10.56 o 
   8   3  11     3421.98     3285.95     63.18 o 
   9   3  11      338.89      335.69     22.06 o 
  10   3  11       22.37       22.14     12.47 o 
  11   3  11      121.34      143.94     15.80 o 
  12   3  11      224.46      238.99     23.76 o 
  13   3  11      201.90      198.16     44.57 o 
  14   3  11      299.23      319.67     30.79 o 
  15   3  11      326.08      293.21     31.84 o 
  16   3  11      398.66      476.52     36.88 o 
  17   3  11      178.53      189.90     27.30 o 
  18   3  11      681.77      698.59     43.24 o 
  19   3  11      634.94      795.92     46.47 o 
  20   3  11       36.08       36.75     54.58 o 
 -22   4  11       36.27       22.86     23.43 o 
 -21   4  11      131.90      140.82     25.54 o 
 -20   4  11        0.85        0.00     18.61 o 
 -19   4  11       52.06       42.01     20.17 o 
 -18   4  11        8.48        1.16     24.55 o 
 -17   4  11      181.38      140.18     27.31 o 
 -16   4  11        2.35        0.00     16.02 o 
 -15   4  11        4.75        0.11     14.84 o 
 -14   4  11      304.23      339.99     22.23 o 
 -13   4  11      292.59      285.13     20.60 o 
 -12   4  11       95.10      106.96     19.04 o 
 -11   4  11      595.79      581.66     25.42 o 
 -10   4  11      156.37      153.71     16.82 o 
  -9   4  11       70.04       94.00     14.42 o 
  -8   4  11      280.13      313.95     19.80 o 
  -7   4  11      304.96      290.50     23.52 o 
  -6   4  11        0.25        0.00     13.92 o 
  -5   4  11       11.49       10.18     14.88 o 
  -4   4  11      413.47      429.35     26.55 o 
  -3   4  11        8.97        0.00     14.64 o 
  -2   4  11      368.83      365.12     24.83 o 
  -1   4  11      670.64      552.79     27.95 o 
   0   4  11       44.14       39.61     15.33 o 
   1   4  11      581.51      535.78     36.67 o 
   2   4  11      226.88      223.67     21.55 o 
   3   4  11      607.01      571.14     27.48 o 
   4   4  11      228.50      202.75     32.01 o 
   5   4  11      129.20      113.20     15.90 o 
   6   4  11        7.22       25.82     13.77 o 
   7   4  11      414.43      438.80     24.08 o 
   8   4  11       11.28       15.63     14.02 o 
   9   4  11       85.34       75.34     16.06 o 
  10   4  11      147.06      165.69     17.90 o 
  11   4  11      207.82      221.04     20.61 o 
  12   4  11       25.57       10.84     15.29 o 
  13   4  11      286.28      321.96     26.66 o 
  14   4  11      105.50      101.92     25.02 o 
  15   4  11       27.58       25.58     20.87 o 
  16   4  11        6.90        0.00     23.65 o 
  17   4  11       80.24      125.37     27.10 o 
 -17   5  11       42.82        9.62     33.65 o 
 -16   5  11      163.70       72.45     33.12 o 
 -15   5  11       54.23       33.33     33.43 o 
 -14   5  11      165.21      142.26     36.02 o 
 -13   5  11       91.75       99.47     33.73 o 
 -12   5  11      282.04      262.65     37.93 o 
 -11   5  11       86.03       56.62     30.85 o 
 -10   5  11       41.81        0.00     27.30 o 
  -9   5  11        0.74        3.84     26.00 o 
  -8   5  11      228.94      217.09     34.19 o 
  -7   5  11       65.86       41.69     30.02 o 
  -6   5  11      360.26      333.35     45.94 o 
  -5   5  11        0.30        0.00     24.02 o 
  -4   5  11       52.84       70.92     27.30 o 
  -3   5  11       92.56       67.57     27.32 o 
  -2   5  11      410.21      454.81     29.39 o 
  -1   5  11        0.06        7.96     16.23 o 
   0   5  11      426.18      417.71     29.98 o 
   1   5  11        4.61        0.00     20.57 o 
   2   5  11      314.13      326.32     26.74 o 
   3   5  11        8.66        7.45     16.29 o 
   4   5  11      598.63      591.21     31.92 o 
   5   5  11       75.72       75.11     19.14 o 
   6   5  11      400.89      356.60     27.67 o 
   7   5  11        0.64       16.49     17.13 o 
   8   5  11      638.89      619.56     33.14 o 
   9   5  11       19.26       10.49     17.54 o 
  10   5  11      135.43      139.73     29.12 o 
  11   5  11       59.81       43.95     18.73 o 
  12   5  11      141.62      159.84     22.48 o 
  -7   6  11       68.87       66.86     31.52 o 
  -6   6  11       18.35        0.00     27.66 o 
  -5   6  11      102.09       68.93     31.44 o 
  -4   6  11        0.42        0.00     46.85 o 
  -3   6  11      162.03      113.49     32.63 o 
  -2   6  11       46.01        4.38     27.95 o 
  -1   6  11      161.18      196.13     39.57 o 
   0   6  11        1.24        0.00     28.60 o 
   1   6  11      197.85      161.12     32.36 o 
   2   6  11       22.59        0.00     26.20 o 
   3   6  11      713.37      759.59     52.99 o 
 -27   0  12      515.92      604.02     62.77 o 
 -26   0  12      144.24      161.92     38.21 o 
 -25   0  12      850.01      817.79     63.68 o 
 -24   0  12       35.53       83.69     33.66 o 
 -23   0  12      557.42      697.71     59.13 o 
 -22   0  12      420.66      402.98     48.21 o 
 -21   0  12     1368.66     1448.18     78.23 o 
 -20   0  12       22.14        0.00     20.92 o 
 -19   0  12      436.23      382.06     44.57 o 
 -18   0  12        3.80        0.00     16.37 o 
 -17   0  12      594.90      777.04     84.60 o 
 -16   0  12        2.80        0.52     17.20 o 
 -15   0  12      127.45      165.63     23.38 o 
 -14   0  12       54.13       85.46     30.93 o 
 -13   0  12     1944.77     1966.86     74.14 o 
 -12   0  12      221.84      276.42     29.56 o 
 -11   0  12     8057.14     4670.21    158.28 o 
 -10   0  12      329.67      285.63     48.21 o 
  -8   0  12      455.53      356.59     48.21 o 
  -7   0  12     4880.49     4828.49    189.21 o 
  -6   0  12      594.22      572.18     29.11 o 
  -5   0  12      330.46      325.00     69.13 o 
  -4   0  12       13.10       30.63      9.92 o 
  -3   0  12      683.56      700.64     69.59 o 
  -2   0  12      261.47      280.27     27.89 o 
  -1   0  12     4438.59     4274.00    110.03 o 
   0   0  12     1558.46     1566.18     53.53 o 
   1   0  12     2529.84     2564.73     74.50 o 
   2   0  12     4542.37     4610.04    116.17 o 
   3   0  12     9099.27     8650.89    264.71 o 
   4   0  12     4891.31     4921.27    163.74 o 
   5   0  12      530.95      750.47     45.48 o 
   6   0  12     1153.19     1174.37     58.22 o 
   7   0  12      510.98      523.06     40.93 o 
   8   0  12     2011.24     2007.63     84.60 o 
   9   0  12      912.29      880.55     52.76 o 
  10   0  12      202.99      232.87     30.93 o 
  11   0  12       51.38       33.66     20.92 o 
  12   0  12     1959.67     1814.78     80.96 o 
  13   0  12     1026.61      860.54     54.58 o 
  14   0  12      739.24      946.96     60.04 o 
  15   0  12        4.72        0.00     20.92 o 
  16   0  12      634.55      625.85     50.94 o 
  17   0  12        0.78        0.00     21.83 o 
  18   0  12     3360.11     3117.41    124.62 o 
  19   0  12       10.02        2.73     23.65 o 
  20   0  12       40.78       70.95     29.11 o 
  21   0  12       44.78        0.00     26.38 o 
  22   0  12      746.53      628.58     60.95 o 
 -27   1  12        2.35        0.00     20.55 o 
 -26   1  12       55.54       32.50     37.30 o 
 -25   1  12        1.06        2.61     20.01 o 
 -24   1  12       16.33       11.44     20.19 o 
 -23   1  12       30.36       15.99     19.91 o 
 -22   1  12        2.67       15.39     20.78 o 
 -21   1  12        6.23        5.46     16.23 o 
 -20   1  12        0.30        0.00     15.85 o 
 -19   1  12      136.13      128.57     19.82 o 
 -18   1  12       15.87       24.66     15.43 o 
 -17   1  12      124.55       94.85     18.04 o 
 -16   1  12      238.36      223.08     21.54 o 
 -15   1  12      371.84      378.61     25.57 o 
 -14   1  12      312.18      344.05     27.28 o 
 -13   1  12      638.05      615.91     28.46 o 
 -12   1  12       99.75      103.47     16.27 o 
 -11   1  12      222.89      205.02     19.43 o 
 -10   1  12      195.69      146.33     24.91 o 
  -9   1  12      112.81       97.86     26.39 o 
  -8   1  12      197.28      120.53     35.98 o 
  -7   1  12       34.10       44.45     10.14 o 
  -6   1  12      623.64      578.03     22.12 o 
  -5   1  12      250.92      258.99     16.16 o 
  -4   1  12        2.33        0.00      8.91 o 
  -3   1  12      289.97      235.03     62.74 o 
  -2   1  12      516.08      496.87     22.35 o 
  -1   1  12     2437.21     2370.39     55.99 o 
   0   1  12      147.64      172.74     24.63 o 
   1   1  12      621.17      757.45     88.69 o 
   2   1  12       92.05       95.18     20.01 o 
   3   1  12       38.08       74.77     17.98 o 
   4   1  12      237.32      227.65     24.37 o 
   5   1  12      350.59      364.25     28.44 o 
   6   1  12        8.29       10.29     11.51 o 
   7   1  12       83.18      105.17     15.87 o 
   8   1  12      463.48      459.92     23.98 o 
   9   1  12        2.28        0.00     11.48 o 
  10   1  12       15.42        7.20     11.89 o 
  11   1  12       51.56       70.75     14.57 o 
  12   1  12        1.37        0.00     12.53 o 
  13   1  12      138.61      101.25     18.32 o 
  14   1  12       51.82       59.77     17.33 o 
  15   1  12        2.00        1.08     13.82 o 
  16   1  12       11.98       14.55     15.44 o 
  17   1  12       82.00       58.37     18.97 o 
  18   1  12       18.41       21.92     17.22 o 
  19   1  12      148.47      159.57     24.06 o 
  20   1  12        2.38        0.00     16.32 o 
  21   1  12        2.07        0.00     17.68 o 
  22   1  12        2.92        0.00     16.72 o 
 -26   2  12       60.98       74.85     23.47 o 
 -25   2  12      835.44      907.24     48.23 o 
 -24   2  12       52.33       66.42     21.54 o 
 -23   2  12      558.59      567.70     40.51 o 
 -22   2  12       42.64       39.82     18.30 o 
 -21   2  12      331.45      359.27     28.00 o 
 -20   2  12       12.34        0.00     15.72 o 
 -19   2  12      340.94      307.29     26.20 o 
 -18   2  12       42.93       52.29     17.18 o 
 -17   2  12     1746.43     1686.25     50.43 o 
 -16   2  12       10.58       39.99     16.23 o 
 -15   2  12     1378.83     1419.26     44.25 o 
 -14   2  12       22.10       16.43     13.28 o 
 -13   2  12     2214.93     2226.93     49.30 o 
 -12   2  12      408.41      427.49     22.25 o 
 -11   2  12     1170.92     1148.43     34.40 o 
 -10   2  12       80.43       77.09     13.56 o 
  -9   2  12       57.41       47.56     13.66 o 
  -8   2  12       63.04       64.93     12.15 o 
  -7   2  12      416.36      388.29     19.31 o 
  -6   2  12       39.15       29.53     10.59 o 
  -5   2  12      135.89      176.97     14.50 o 
  -4   2  12       71.59       60.74     11.75 o 
  -3   2  12     1064.79     1048.13     29.26 o 
  -2   2  12      744.68      741.75     24.48 o 
  -1   2  12     3326.22     3295.91     62.13 o 
   0   2  12     1626.99     1749.01     45.17 o 
   1   2  12      868.44      826.55     21.88 o 
   2   2  12      350.17      357.81     16.02 o 
   3   2  12     3805.54     3753.24     61.45 o 
   4   2  12     3410.02     3393.08     64.07 o 
   5   2  12      465.75      501.43     21.91 o 
   6   2  12      401.03      429.56     21.17 o 
   7   2  12     2289.57     2305.14     49.28 o 
   8   2  12     2099.31     2125.26     46.84 o 
   9   2  12      575.70      634.56     24.59 o 
  10   2  12      885.66      850.34     28.78 o 
  11   2  12      201.37      174.92     16.54 o 
  12   2  12      364.07      356.71     21.21 o 
  13   2  12      721.97      795.87     31.46 o 
  14   2  12     2006.83     1975.92     52.52 o 
  15   2  12       20.58        6.87     13.32 o 
  16   2  12       60.89       43.99     17.29 o 
  17   2  12       95.17       94.91     17.35 o 
  18   2  12     1726.81     1778.47     86.21 o 
  19   2  12        8.01       23.96     15.72 o 
  20   2  12      182.05      181.50     22.05 o 
  21   2  12       21.97       44.52     20.57 o 
 -24   3  12       22.70        9.55     20.58 o 
 -23   3  12        6.06        0.00     19.06 o 
 -22   3  12      106.17      112.18     21.35 o 
 -21   3  12       18.80       13.76     17.82 o 
 -20   3  12      155.17      137.87     24.13 o 
 -19   3  12        3.91        5.35     16.23 o 
 -18   3  12       10.82       22.63     15.76 o 
 -17   3  12      111.91       84.43     18.46 o 
 -16   3  12      327.75      342.61     22.91 o 
 -15   3  12       16.10        0.00     14.01 o 
 -14   3  12      118.99      118.87     24.73 o 
 -13   3  12       53.38       55.09     14.64 o 
 -12   3  12      588.98      621.55     26.29 o 
 -11   3  12        1.52        0.00     11.95 o 
 -10   3  12      141.98      145.16     15.95 o 
  -9   3  12       33.15       46.27     13.17 o 
  -8   3  12      658.56      644.13     24.62 o 
  -7   3  12       81.53       96.42     15.10 o 
  -6   3  12      852.03      881.84     31.64 o 
  -5   3  12        2.80        0.00     11.42 o 
  -4   3  12       29.09       45.06     11.41 o 
  -3   3  12       15.65       15.94     14.71 o 
  -2   3  12      414.98      403.17     22.32 o 
  -1   3  12      502.63      490.07     20.81 o 
   0   3  12      311.13      286.80     17.64 o 
   1   3  12      117.09      110.37     13.35 o 
   2   3  12      140.19      129.65     17.46 o 
   3   3  12      578.90      615.03     22.32 o 
   4   3  12      659.69      687.31     22.49 o 
   5   3  12       78.89      103.57     12.24 o 
   6   3  12       92.40       94.03     12.17 o 
   7   3  12     1632.42     1669.69     42.44 o 
   8   3  12      264.20      273.52     16.62 o 
   9   3  12      174.84      173.80     16.55 o 
  10   3  12        0.56        4.59     12.28 o 
  11   3  12      240.84      185.82     38.87 o 
  12   3  12        7.12       15.75     32.75 o 
  13   3  12      585.46      629.90     45.03 o 
  14   3  12      159.79      150.04     26.04 o 
  15   3  12      113.22      106.97     24.42 o 
  16   3  12       57.01      112.29     25.02 o 
  17   3  12      253.52      281.61    103.70 o 
  18   3  12      178.71      223.36     30.93 o 
  19   3  12      766.55      814.86     56.40 o 
 -20   4  12        3.09        0.00     17.03 o 
 -19   4  12       12.68        3.82     15.58 o 
 -18   4  12      124.66      143.67     20.04 o 
 -17   4  12      325.14      330.74     26.41 o 
 -16   4  12       29.61       26.44     15.71 o 
 -15   4  12     1104.70     1130.75     36.68 o 
 -14   4  12       70.71       74.01     16.86 o 
 -13   4  12      564.53      560.06     28.93 o 
 -12   4  12       28.18       18.41     14.24 o 
 -11   4  12       29.41       21.12     13.85 o 
 -10   4  12      141.39      133.86     16.28 o 
  -9   4  12       32.00        2.30     14.97 o 
  -8   4  12       99.26       87.31     18.98 o 
  -7   4  12       15.32        1.49     15.58 o 
  -6   4  12      272.38      246.18     23.19 o 
  -5   4  12       20.07       26.37     17.37 o 
  -4   4  12       45.31       18.11     16.09 o 
  -3   4  12      659.00      660.80     31.12 o 
  -2   4  12      202.65      194.87     20.57 o 
  -1   4  12      417.90      412.03     26.87 o 
   0   4  12      258.68      263.29     27.35 o 
   1   4  12      400.30      402.65     36.16 o 
   2   4  12        1.93        8.33     14.37 o 
   3   4  12      281.84      283.40     24.08 o 
   4   4  12      691.61      700.99     32.92 o 
   5   4  12      260.41      265.63     30.45 o 
   6   4  12      267.66      253.59     23.66 o 
   7   4  12      530.14      511.67     28.74 o 
   8   4  12      580.98      601.01     29.94 o 
   9   4  12      193.41      219.96     20.39 o 
  10   4  12       96.66      128.21     17.89 o 
  11   4  12      173.64      179.86     20.15 o 
  12   4  12      113.72      102.78     19.27 o 
  13   4  12       90.89      104.80     19.60 o 
  14   4  12      487.85      485.99     39.18 o 
  15   4  12        0.29        5.36     22.29 o 
  16   4  12       29.82       43.15     24.92 o 
 -15   5  12        1.26        0.00     35.02 o 
 -14   5  12       24.75        7.61     31.50 o 
 -13   5  12        0.08        5.52     37.75 o 
 -12   5  12      504.58      500.29     45.99 o 
 -11   5  12       30.06        7.00     29.78 o 
 -10   5  12      379.17      327.03     51.40 o 
  -9   5  12       16.97       14.35     28.21 o 
  -8   5  12      280.21      231.30     37.16 o 
  -7   5  12      116.23       81.79     29.50 o 
  -6   5  12      109.37      106.84     29.78 o 
  -5   5  12       67.19       86.26     28.86 o 
  -4   5  12        4.64        0.00     24.21 o 
  -3   5  12       46.72       24.45     17.58 o 
  -2   5  12      254.47      256.16     27.36 o 
  -1   5  12       27.48       17.19     17.76 o 
   0   5  12      260.44      237.74     24.34 o 
   1   5  12        1.02       13.08     18.73 o 
   2   5  12      608.77      591.96     32.73 o 
   3   5  12      149.45      120.46     21.56 o 
   4   5  12      468.32      484.76     39.69 o 
   5   5  12      236.64      195.62     23.44 o 
   6   5  12       38.39        0.00     16.99 o 
   7   5  12       11.66        0.00     21.84 o 
   8   5  12      105.20      100.86     25.49 o 
   9   5  12      233.19      228.12     25.60 o 
  10   5  12        0.51        0.00     24.60 o 
 -26   1  13      474.49      450.94     38.88 o 
 -25   1  13      224.94      252.91     31.83 o 
 -24   1  13      504.27      482.74     38.59 o 
 -23   1  13       13.77       46.06     21.83 o 
 -22   1  13      736.88      856.02     38.34 o 
 -21   1  13      229.55      198.19     22.81 o 
 -20   1  13      273.73      259.02     24.57 o 
 -19   1  13      294.04      279.81     25.35 o 
 -18   1  13      458.97      459.92     29.60 o 
 -17   1  13       10.48       27.74     15.57 o 
 -16   1  13      449.05      400.06     27.11 o 
 -15   1  13      334.64      357.01     28.63 o 
 -14   1  13      253.05      233.71     21.74 o 
 -13   1  13      955.11     1120.52     41.21 o 
 -12   1  13     1666.53     1723.49     49.40 o 
 -11   1  13     1111.85     1106.16     38.61 o 
 -10   1  13      117.67      127.25     18.01 o 
  -9   1  13      768.10      791.39     32.12 o 
  -8   1  13      504.46      633.58     31.62 o 
  -7   1  13      133.80      104.54     12.32 o 
  -6   1  13      186.47      200.62     14.71 o 
  -5   1  13      498.32      490.76     29.15 o 
  -4   1  13       22.66       12.06      9.93 o 
  -3   1  13      145.91      176.16     26.26 o 
  -2   1  13     1381.91     1341.10     33.67 o 
  -1   1  13     3153.96     3055.57     79.30 o 
   0   1  13      350.51      384.91     19.18 o 
   1   1  13     2666.11     2714.08     63.44 o 
   2   1  13     2341.15     2244.67     56.20 o 
   3   1  13     3764.91     3711.50    135.49 o 
   4   1  13      110.05       74.09     14.59 o 
   5   1  13     2812.94     2804.32     65.10 o 
   6   1  13      157.70      154.36     18.60 o 
   7   1  13     1086.61     1129.07     37.53 o 
   8   1  13       24.68       36.29     13.67 o 
   9   1  13     1972.84     1948.46     51.81 o 
  10   1  13     1192.37     1194.48     39.21 o 
  11   1  13      778.32      805.59     37.93 o 
  12   1  13      277.32      315.65     26.64 o 
  13   1  13      828.35      866.92     39.55 o 
  14   1  13      208.32      242.37     25.40 o 
  15   1  13      781.37      783.78     39.55 o 
  16   1  13      144.73      134.32     22.18 o 
  17   1  13      809.11      831.53     41.15 o 
  18   1  13        7.05        0.00     18.01 o 
  19   1  13      323.32      314.30     31.50 o 
  20   1  13     1207.06     1272.70     64.59 o 
 -25   2  13       37.22       64.66     24.11 o 
 -24   2  13        0.18       23.70     22.18 o 
 -23   2  13        2.44       11.02     17.65 o 
 -22   2  13       15.85        0.00     16.72 o 
 -21   2  13        7.33        0.00     17.78 o 
 -20   2  13       68.24       58.29     18.52 o 
 -19   2  13       14.08        0.00     14.28 o 
 -18   2  13       51.13       33.89     16.88 o 
 -17   2  13      441.96      393.78     36.26 o 
 -16   2  13      118.01      107.31     33.23 o 
 -15   2  13       10.10        0.00     14.28 o 
 -14   2  13       82.88       84.16     29.27 o 
 -13   2  13      396.80      418.86     27.16 o 
 -12   2  13      321.43      296.93     23.32 o 
 -11   2  13        1.39       22.11     13.87 o 
 -10   2  13      188.99      186.58     17.46 o 
  -9   2  13       52.28       60.80     13.05 o 
  -8   2  13      139.91      145.91     15.01 o 
  -7   2  13      239.38      241.51     18.91 o 
  -6   2  13        4.13        0.00      9.87 o 
  -5   2  13      280.38      285.07     27.18 o 
  -4   2  13      141.18      143.68     14.52 o 
  -3   2  13      602.03      620.59     23.90 o 
  -2   2  13       26.57       24.52     14.71 o 
  -1   2  13       21.37        5.45     10.37 o 
   0   2  13      362.57      389.01     21.66 o 
   1   2  13       71.77       82.97     14.05 o 
   2   2  13      167.05      169.35     20.00 o 
   3   2  13        2.04        2.78     11.12 o 
   4   2  13     1311.68     1252.14     34.48 o 
   5   2  13     1605.67     1649.66     39.61 o 
   6   2  13      966.66     1014.44     36.98 o 
   7   2  13      190.06      204.66     21.53 o 
   8   2  13      556.66      565.39     23.91 o 
   9   2  13       30.15       38.56     13.21 o 
  10   2  13        4.87       15.96     12.19 o 
  11   2  13       23.13       42.61     13.35 o 
  12   2  13       80.53       96.98     14.89 o 
  13   2  13       63.73       59.23     15.92 o 
  14   2  13       94.39      113.23     17.54 o 
  15   2  13      626.36      644.02     31.40 o 
  16   2  13      184.93      233.42     29.03 o 
  17   2  13       19.05       18.31     17.98 o 
  18   2  13       27.51       42.55     19.61 o 
  19   2  13      202.92      221.84     28.30 o 
 -22   3  13      337.96      348.35     29.38 o 
 -21   3  13      184.82      223.36     25.85 o 
 -20   3  13      113.61      103.99     21.47 o 
 -19   3  13        2.63        0.00     16.67 o 
 -18   3  13      299.17      331.68     28.65 o 
 -17   3  13      266.30      317.27     26.05 o 
 -16   3  13      539.53      525.79     31.95 o 
 -15   3  13      990.65      944.33     38.22 o 
 -14   3  13      906.93      961.15     33.37 o 
 -13   3  13      576.34      550.90     26.11 o 
 -12   3  13     1299.78     1290.87     37.27 o 
 -11   3  13     1158.87     1195.61     47.83 o 
 -10   3  13      154.49      142.62     16.41 o 
  -9   3  13      260.31      255.74     19.02 o 
  -8   3  13       85.46       87.13     14.70 o 
  -7   3  13      102.02      100.09     14.43 o 
  -6   3  13      156.91      148.16     15.48 o 
  -5   3  13       16.84        5.54     11.31 o 
  -4   3  13       65.72       57.20     12.84 o 
  -3   3  13       18.00       10.50     11.18 o 
  -2   3  13      160.56      143.95     15.30 o 
  -1   3  13      965.57      984.86     33.74 o 
   0   3  13        3.36        1.37     11.40 o 
   1   3  13      673.40      677.50     31.51 o 
   2   3  13      236.85      244.87     27.88 o 
   3   3  13     2462.35     2390.72     50.94 o 
   4   3  13       12.20        1.07     12.27 o 
   5   3  13     1353.70     1398.05     37.32 o 
   6   3  13      234.93      273.91     23.37 o 
   7   3  13      444.73      463.71     20.61 o 
   8   3  13      202.74      209.93     15.85 o 
   9   3  13      274.47      278.49     24.18 o 
  10   3  13        0.31        0.00     32.16 o 
  11   3  13      516.12      525.93     56.00 o 
  12   3  13       15.84       31.32     19.61 o 
  13   3  13     2105.52     2082.73     79.14 o 
  14   3  13       84.23       91.95     23.13 o 
  15   3  13      741.89      812.32     73.23 o 
  16   3  13      274.24      272.63     50.94 o 
  17   3  13      865.83     1083.78     80.05 o 
 -19   4  13        8.14        0.00     23.22 o 
 -18   4  13        6.59        7.33     19.71 o 
 -17   4  13      191.68      202.20     24.21 o 
 -16   4  13       29.27       20.98     16.31 o 
 -15   4  13        4.13        0.00     15.29 o 
 -14   4  13      359.21      312.21     23.21 o 
 -13   4  13      108.93      117.80     17.96 o 
 -12   4  13       67.31       91.26     16.72 o 
 -11   4  13       60.27       57.64     32.96 o 
 -10   4  13       95.15      109.28     20.94 o 
  -9   4  13        7.85        0.00     16.86 o 
  -8   4  13      348.09      310.34     26.10 o 
  -7   4  13       29.27       21.10     17.56 o 
  -6   4  13      140.94      160.66     21.02 o 
  -5   4  13       29.93       48.57     18.00 o 
  -4   4  13      131.50      135.42     20.56 o 
  -3   4  13        9.76        0.00     15.70 o 
  -2   4  13      672.82      640.30     52.29 o 
  -1   4  13        0.19        0.00     15.08 o 
   0   4  13      174.90      199.76     22.70 o 
   1   4  13       52.07       64.04     18.52 o 
   2   4  13       10.06        0.00     15.61 o 
   3   4  13      543.99      550.09     33.51 o 
   4   4  13      307.48      309.00     25.50 o 
   5   4  13       12.15        0.00     15.93 o 
   6   4  13       82.71      107.31     19.43 o 
   7   4  13      413.94      420.72     33.13 o 
   8   4  13       88.58       77.42     19.04 o 
   9   4  13      119.42       84.38     24.92 o 
  10   4  13      350.81      344.83     37.54 o 
  11   4  13       38.75       22.49     23.65 o 
  12   4  13       56.28       24.96     20.46 o 
  13   4  13        2.17        9.87     19.01 o 
  14   4  13       93.57      104.55     21.27 o 
 -13   5  13       39.26        0.00     31.99 o 
 -12   5  13       77.60        3.03     63.22 o 
 -11   5  13      104.13       61.47     44.57 o 
 -10   5  13       38.83        0.00     31.20 o 
  -9   5  13       90.48       70.92     31.34 o 
  -8   5  13       20.10        0.00     28.18 o 
  -7   5  13      223.91      269.93     56.40 o 
  -6   5  13        4.71        0.00     27.20 o 
  -5   5  13        9.84        9.81     27.57 o 
  -4   5  13       10.94        0.00     27.76 o 
  -3   5  13      219.08      248.26     26.60 o 
  -2   5  13        0.37        0.00     17.43 o 
  -1   5  13      339.96      304.63     27.44 o 
   0   5  13      123.81       93.45     21.39 o 
   1   5  13      103.38      102.44     21.32 o 
   2   5  13       23.51       39.70     19.34 o 
   3   5  13      758.14      841.95     38.61 o 
   4   5  13        1.73        0.00     17.72 o 
   5   5  13      157.85      149.57     30.79 o 
   6   5  13        2.11        0.00     24.60 o 
   7   5  13      296.22      309.86     30.31 o 
   8   5  13       41.43       32.41     31.81 o 
 -25   0  14      103.44       78.23     36.39 o 
 -24   0  14      153.46      160.10     38.21 o 
 -23   0  14      264.18      228.33     40.03 o 
 -22   0  14      781.10      761.39     59.13 o 
 -21   0  14        8.57       18.19     26.38 o 
 -20   0  14     1478.41     1450.00     81.87 o 
 -19   0  14       92.40       94.60     30.02 o 
 -18   0  14      414.06      367.50     44.57 o 
 -17   0  14       77.36       76.41     27.29 o 
 -16   0  14     1431.81     1558.25     80.05 o 
 -15   0  14       14.61       13.64     20.92 o 
 -14   0  14      818.13      817.01     44.12 o 
 -13   0  14      123.55      124.37     28.20 o 
 -12   0  14     2186.50     2225.60     74.59 o 
 -11   0  14      167.81      228.99     26.58 o 
 -10   0  14      807.90     1104.98     64.59 o 
  -9   0  14        0.33       12.62     18.14 o 
  -8   0  14      215.29      144.90     23.00 o 
  -7   0  14       13.87        0.00     18.19 o 
  -6   0  14     1417.97     1442.79     55.82 o 
  -5   0  14      523.96      553.21     35.59 o 
  -4   0  14       65.81       55.61     43.21 o 
  -3   0  14      204.76      257.20     27.06 o 
  -2   0  14     2325.82     2162.11     70.35 o 
  -1   0  14     1703.12     1855.39     63.16 o 
   0   0  14     2014.79     2185.92     90.97 o 
   1   0  14      396.66      372.05     39.12 o 
   2   0  14     1228.85     1208.94     62.77 o 
   3   0  14      568.76      554.89     44.57 o 
   4   0  14     5670.00     5926.45    196.49 o 
   5   0  14     1419.58     1433.63     71.86 o 
   6   0  14      646.16      669.51     50.03 o 
   7   0  14      132.30      103.70     26.38 o 
   8   0  14     3249.04     3101.04    119.17 o 
   9   0  14     2371.34     2356.03    100.06 o 
  10   0  14      574.96      610.38     49.12 o 
  11   0  14      637.50      658.60     50.94 o 
  12   0  14      174.82      163.74     32.75 o 
  13   0  14      855.39      848.72     56.40 o 
  14   0  14      926.41      916.94     61.86 o 
  15   0  14     2501.26     2382.41    105.52 o 
  16   0  14        8.49        0.91     25.47 o 
  17   0  14      383.62      437.55     48.21 o 
  18   0  14      527.32      568.54     56.40 o 
  19   0  14     1405.10     1633.75     90.06 o 
 -25   1  14       22.71       16.29     20.25 o 
 -24   1  14        8.97       14.94     24.56 o 
 -23   1  14        1.15        6.37     18.65 o 
 -22   1  14       10.92        2.34     16.95 o 
 -21   1  14        0.30       13.35     16.99 o 
 -20   1  14       10.07        1.08     15.72 o 
 -19   1  14        3.07        0.61     16.54 o 
 -18   1  14        0.62        0.00     14.84 o 
 -17   1  14      176.09      138.37     20.57 o 
 -16   1  14        6.06        3.74     14.84 o 
 -15   1  14      241.75      192.66     21.87 o 
 -14   1  14       23.70       24.25     15.59 o 
 -13   1  14        0.32        0.00     13.66 o 
 -12   1  14      104.24       93.83     17.61 o 
 -11   1  14        0.33       22.39     19.60 o 
 -10   1  14       70.15       33.07     14.24 o 
  -9   1  14       58.61       32.71     18.86 o 
  -8   1  14       38.08       67.04     15.77 o 
  -7   1  14      156.22      181.02     19.15 o 
  -6   1  14       44.75       54.45     15.16 o 
  -5   1  14       44.30       44.80     13.70 o 
  -4   1  14      200.31      211.85     19.94 o 
  -3   1  14      138.12      102.23     12.99 o 
  -2   1  14       66.69       68.12     18.09 o 
  -1   1  14      199.35      212.30     16.00 o 
   0   1  14      654.03      697.93     25.21 o 
   1   1  14       16.94       18.60     10.76 o 
   2   1  14        4.33       18.23     13.41 o 
   3   1  14      203.76      193.81     19.97 o 
   4   1  14     1005.68     1069.41     36.65 o 
   5   1  14      152.24      171.84     19.07 o 
   6   1  14       10.00       27.33     13.75 o 
   7   1  14       32.52       38.53     14.95 o 
   8   1  14      301.84      318.60     23.45 o 
   9   1  14       86.58      105.99     17.20 o 
  10   1  14        5.76        0.00     13.82 o 
  11   1  14        4.00        8.35     14.75 o 
  12   1  14      147.00      105.04     19.61 o 
  13   1  14        0.70        0.00     15.02 o 
  14   1  14      121.74      168.00     29.56 o 
  15   1  14       67.59       63.43     20.25 o 
  16   1  14        0.12        0.00     15.93 o 
  17   1  14       28.17       37.80     25.93 o 
  18   1  14      241.34      254.64     30.21 o 
  19   1  14       16.46       22.78     20.19 o 
 -23   2  14       44.50       34.13     19.83 o 
 -22   2  14      235.61      227.30     26.06 o 
 -21   2  14      100.29      122.46     22.67 o 
 -20   2  14      647.53      588.14     34.92 o 
 -19   2  14        3.56       19.30     17.77 o 
 -18   2  14      330.90      350.87     29.01 o 
 -17   2  14      248.85      231.82     24.19 o 
 -16   2  14     1430.09     1442.98     48.03 o 
 -15   2  14       61.78       76.98     34.17 o 
 -14   2  14      960.75      866.51     35.93 o 
 -13   2  14       62.35       59.83     17.56 o 
 -12   2  14     1754.28     1737.70     51.44 o 
 -11   2  14       10.13       22.99     15.92 o 
 -10   2  14     1776.44     1832.26     51.80 o 
  -9   2  14      131.73      118.07     17.77 o 
  -8   2  14      932.90      847.86     46.97 o 
  -7   2  14       35.15       26.27     11.98 o 
  -6   2  14      817.90      946.37     29.69 o 
  -5   2  14      199.53      166.75     15.86 o 
  -4   2  14       44.33       55.60     12.47 o 
  -3   2  14        0.61        0.00     11.36 o 
  -2   2  14      390.31      423.85     21.51 o 
  -1   2  14      549.87      574.70     26.00 o 
   0   2  14      537.95      570.85     24.50 o 
   1   2  14        1.60        0.00     11.13 o 
   2   2  14      772.68      738.70     26.67 o 
   3   2  14     1358.25     1340.48     36.27 o 
   4   2  14     1448.31     1482.07     38.57 o 
   5   2  14      215.03      201.35     21.47 o 
   6   2  14      162.18      165.44     19.45 o 
   7   2  14      115.35      106.96     17.79 o 
   8   2  14      551.36      511.05     59.35 o 
   9   2  14     1159.00     1176.66     41.32 o 
  10   2  14      256.90      285.97     23.99 o 
  11   2  14       89.65       94.47     18.05 o 
  12   2  14      235.02      200.41     29.56 o 
  13   2  14      844.51      893.70     42.39 o 
  14   2  14     1066.11     1056.16     46.60 o 
  15   2  14     1362.40     1341.69     53.04 o 
  16   2  14       65.09       64.13     20.58 o 
  17   2  14      159.66      133.29     25.06 o 
  18   2  14      449.25      545.08     39.86 o 
 -21   3  14       53.57       58.04     20.45 o 
 -20   3  14        0.66        0.00     17.98 o 
 -19   3  14        1.33        5.29     17.45 o 
 -18   3  14      210.69      198.62     23.86 o 
 -17   3  14      359.86      329.44     28.91 o 
 -16   3  14      106.88      113.86     19.89 o 
 -15   3  14      394.82      386.47     27.82 o 
 -14   3  14      139.29      163.56     27.40 o 
 -13   3  14       53.11       48.18     17.68 o 
 -12   3  14        7.90       10.46     15.57 o 
 -11   3  14      308.88      307.26     24.45 o 
 -10   3  14       19.65       12.77     13.42 o 
  -9   3  14      138.08      139.63     20.35 o 
  -8   3  14       52.78       46.05     14.34 o 
  -7   3  14       91.59       78.25     14.65 o 
  -6   3  14        2.16        0.00     11.77 o 
  -5   3  14      234.08      273.02     19.23 o 
  -4   3  14       61.94       22.84     13.26 o 
  -3   3  14       91.41       65.51     13.97 o 
  -2   3  14       41.60       37.75     13.05 o 
  -1   3  14      775.78      749.01     27.37 o 
   0   3  14       70.23       70.24     13.98 o 
   1   3  14        4.92        0.63     12.03 o 
   2   3  14       19.37       16.98     12.32 o 
   3   3  14      848.77      868.46     29.99 o 
   4   3  14     1018.87     1030.24     32.63 o 
   5   3  14      158.06      191.95     20.09 o 
   6   3  14        1.16        9.86     12.69 o 
   7   3  14       53.66       27.44     13.15 o 
   8   3  14        1.76        0.00     16.71 o 
   9   3  14      205.85      232.41     24.56 o 
  10   3  14      468.34      430.65     37.78 o 
  11   3  14        0.51        0.00     22.74 o 
  12   3  14        1.66        0.00     24.56 o 
  13   3  14      105.68      124.93     25.35 o 
  14   3  14      491.95      549.44     39.22 o 
  15   3  14       50.18       98.08     50.49 o 
 -17   4  14        2.54        0.00     28.41 o 
 -16   4  14      448.99      443.43     40.62 o 
 -15   4  14        4.77        0.16     16.75 o 
 -14   4  14      226.70      251.76     24.71 o 
 -13   4  14       29.21       13.52     22.33 o 
 -12   4  14      271.93      243.47     26.69 o 
 -11   4  14        4.42        0.00     18.10 o 
 -10   4  14      623.92      659.30     44.98 o 
  -9   4  14        0.18        0.00     29.27 o 
  -8   4  14      327.41      324.17     27.10 o 
  -7   4  14        0.75       18.97     20.98 o 
  -6   4  14      185.89      186.48     23.18 o 
  -5   4  14       22.25        0.00     16.94 o 
  -4   4  14        4.35        0.00     16.53 o 
  -3   4  14       43.87       34.38     17.82 o 
  -2   4  14       82.63       87.52     19.96 o 
  -1   4  14       17.29        0.00     16.79 o 
   0   4  14       96.00       87.39     20.81 o 
   1   4  14      123.19      121.04     21.06 o 
   2   4  14      268.85      274.55     25.16 o 
   3   4  14        1.32        0.00     16.49 o 
   4   4  14      509.76      519.40     33.66 o 
   5   4  14      666.59      602.05     33.56 o 
   6   4  14       55.31       63.85     40.78 o 
   7   4  14        6.17        4.85     17.77 o 
   8   4  14       52.93       66.76     20.38 o 
   9   4  14       44.99        3.13     28.42 o 
  10   4  14        5.61        0.00     21.79 o 
  11   4  14      150.88      174.04     28.57 o 
  12   4  14      219.05      198.41     27.97 o 
 -10   5  14        0.16        0.00     34.57 o 
  -9   5  14       97.87       59.07     32.63 o 
  -8   5  14       12.61        0.00     31.03 o 
  -7   5  14       51.49       25.90     32.33 o 
  -6   5  14       13.03        0.00     28.11 o 
  -5   5  14       70.50       60.38     30.80 o 
  -4   5  14       83.52       85.00     31.42 o 
  -3   5  14      113.33      107.75     22.91 o 
  -2   5  14      196.33      188.72     26.04 o 
  -1   5  14      369.09      397.29     30.92 o 
   0   5  14      360.50      387.58     33.25 o 
   1   5  14      109.35      107.70     22.57 o 
   2   5  14       23.59        6.56     19.23 o 
   3   5  14      158.29      153.55     24.42 o 
   4   5  14       51.32       49.65     19.95 o 
   5   5  14       50.44       40.71     20.96 o 
 -23   1  15       58.81       63.53     34.49 o 
 -22   1  15        3.93       14.09     17.23 o 
 -21   1  15      382.57      359.50     28.79 o 
 -20   1  15      106.25      103.58     20.63 o 
 -19   1  15      269.24      240.22     25.10 o 
 -18   1  15       10.47       45.57     17.61 o 
 -17   1  15     1415.78     1420.65     48.18 o 
 -16   1  15      578.98      545.83     33.05 o 
 -15   1  15      894.56      838.63     36.20 o 
 -14   1  15      811.92      776.52     35.28 o 
 -13   1  15     1328.71     1234.12     43.14 o 
 -12   1  15      211.90      228.85     26.46 o 
 -11   1  15      252.39      324.42     26.24 o 
 -10   1  15      344.22      304.91     28.69 o 
  -9   1  15       84.21       57.95     16.34 o 
  -8   1  15        6.32       26.02     14.91 o 
  -7   1  15      322.96      374.59     25.60 o 
  -6   1  15      459.29      480.98     27.91 o 
  -5   1  15      231.08      254.42     32.23 o 
  -4   1  15      863.31      913.49     35.59 o 
  -3   1  15      198.43      201.38     23.24 o 
  -2   1  15      854.87      984.04     36.24 o 
  -1   1  15      244.01      267.19     22.73 o 
   0   1  15      816.32      711.70     38.51 o 
   1   1  15      137.65      151.32     14.90 o 
   2   1  15      144.85      178.94     20.09 o 
   3   1  15      277.77      340.07     24.53 o 
   4   1  15      302.62      268.54     22.50 o 
   5   1  15        0.25        0.00     13.27 o 
   6   1  15      635.49      668.99     39.97 o 
   7   1  15      207.41      170.78     21.17 o 
   8   1  15     1814.35     1829.50     52.20 o 
   9   1  15       93.31      105.15     20.90 o 
  10   1  15     1514.58     1449.91     53.38 o 
  11   1  15       25.69       26.11     31.84 o 
  12   1  15      578.08      586.28     38.45 o 
  13   1  15      177.93      207.94     26.04 o 
  14   1  15     1735.65     1742.16     61.71 o 
  15   1  15      550.08      584.79     37.69 o 
  16   1  15      598.99      571.19     39.86 o 
  17   1  15       56.78       34.85     20.46 o 
 -22   2  15        4.66        0.31     20.94 o 
 -21   2  15        5.28        1.69     18.12 o 
 -20   2  15       12.75       13.45     18.45 o 
 -19   2  15        2.51        8.06     17.17 o 
 -18   2  15       67.04       78.47     20.45 o 
 -17   2  15      251.02      194.65     23.39 o 
 -16   2  15        7.23       12.45     16.20 o 
 -15   2  15        2.57        0.00     15.42 o 
 -14   2  15       73.48       82.09     20.10 o 
 -13   2  15       58.01       41.33     16.63 o 
 -12   2  15       56.35       60.77     18.02 o 
 -11   2  15      175.99      155.97     20.93 o 
 -10   2  15       72.48       57.70     18.13 o 
  -9   2  15      389.44      401.85     27.29 o 
  -8   2  15        6.66        3.49     14.24 o 
  -7   2  15       15.48       27.70     14.92 o 
  -6   2  15       11.99        1.70     13.88 o 
  -5   2  15      142.75      132.90     18.26 o 
  -4   2  15       52.65       50.47     15.97 o 
  -3   2  15        6.07        4.25     11.48 o 
  -2   2  15      454.39      436.10     23.63 o 
  -1   2  15      143.11      166.79     22.28 o 
   0   2  15      193.16      183.95     16.76 o 
   1   2  15        2.72       14.56     12.28 o 
   2   2  15      679.73      690.48     26.82 o 
   3   2  15      416.64      429.77     23.42 o 
   4   2  15       74.03       82.08     14.71 o 
   5   2  15       10.95        0.00     11.81 o 
   6   2  15       58.07       66.01     16.95 o 
   7   2  15       98.90       87.21     17.72 o 
   8   2  15       31.60       53.35     17.35 o 
   9   2  15       17.14        0.00     15.50 o 
  10   2  15       12.33       16.00     16.20 o 
  11   2  15      130.01      129.80     25.45 o 
  12   2  15       43.97        4.55     18.65 o 
  13   2  15      124.04      157.13     24.71 o 
  14   2  15        0.76        0.00     17.04 o 
  15   2  15      266.39      244.45     65.50 o 
  16   2  15      309.77      362.03     34.02 o 
 -19   3  15      256.54      254.51     26.45 o 
 -18   3  15      191.03      266.61     27.54 o 
 -17   3  15      464.09      430.39     37.28 o 
 -16   3  15      180.96      198.89     23.41 o 
 -15   3  15      383.35      439.62     30.34 o 
 -14   3  15       32.32       22.88     17.13 o 
 -13   3  15      189.55      228.71     23.54 o 
 -12   3  15      185.99      159.76     21.47 o 
 -11   3  15      580.94      671.31     33.59 o 
 -10   3  15      667.09      722.24     33.60 o 
  -9   3  15      310.93      276.32     24.35 o 
  -8   3  15      511.98      434.32     30.35 o 
  -7   3  15      628.76      640.71     31.16 o 
  -6   3  15      590.08      655.79     27.35 o 
  -5   3  15      114.99      106.82     18.14 o 
  -4   3  15      145.19      182.26     17.64 o 
  -3   3  15      123.54      142.56     17.19 o 
  -2   3  15      169.42      176.48     17.79 o 
  -1   3  15      285.87      311.45     21.00 o 
   0   3  15      678.51      722.48     28.24 o 
   1   3  15        0.45        0.00     12.48 o 
   2   3  15      703.90      743.25     28.40 o 
   3   3  15      213.61      250.20     19.80 o 
   4   3  15     1436.02     1390.60     39.04 o 
   5   3  15      146.92      129.34     17.15 o 
   6   3  15       35.50       45.25     18.12 o 
   7   3  15       33.09       42.04     18.28 o 
   8   3  15        5.07        0.00     15.97 o 
   9   3  15        0.86        0.00     15.43 o 
  10   3  15      265.35      292.57     27.60 o 
  11   3  15      104.43       80.96     31.84 o 
  12   3  15      294.96      356.59     50.03 o 
  13   3  15       21.83       32.75     30.93 o 
 -15   4  15       80.04       69.49     31.38 o 
 -14   4  15      116.69       86.18     41.39 o 
 -13   4  15       12.00       19.39     23.51 o 
 -12   4  15      175.69      177.60     31.36 o 
 -11   4  15       63.52       34.48     23.34 o 
 -10   4  15       61.93       26.13     24.33 o 
  -9   4  15       14.63        0.00     21.51 o 
  -8   4  15       94.24      105.34     22.42 o 
  -7   4  15      106.07      105.74     23.32 o 
  -6   4  15      200.28      238.09     25.94 o 
  -5   4  15      151.37      152.81     28.30 o 
  -4   4  15        1.40        0.00     17.43 o 
  -3   4  15      359.72      374.32     28.89 o 
  -2   4  15       51.22       35.95     19.27 o 
  -1   4  15      404.59      388.72     37.38 o 
   0   4  15       34.13        5.74     17.71 o 
   1   4  15      332.53      322.38     27.60 o 
   2   4  15       13.52       10.67     17.45 o 
   3   4  15      229.03      247.83     25.60 o 
   4   4  15       25.87       13.41     17.33 o 
   5   4  15       30.02       40.26     19.38 o 
   6   4  15        7.29       30.10     18.38 o 
   7   4  15       93.17       99.60     21.98 o 
   8   4  15        0.06        0.00     18.34 o 
   9   4  15      228.50      204.98     26.46 o 
 -22   0  16       28.34        2.73     25.47 o 
 -21   0  16      114.58      145.55     36.39 o 
 -20   0  16       91.15       44.57     28.20 o 
 -19   0  16       70.68      107.34     33.66 o 
 -18   0  16       29.65       30.93     28.20 o 
 -17   0  16      476.31      376.60     45.48 o 
 -16   0  16      342.33      312.92     42.75 o 
 -15   0  16     2564.11     2310.54    103.70 o 
 -14   0  16      154.88      143.73     32.75 o 
 -13   0  16     2407.03     2027.64     93.70 o 
 -12   0  16       17.50       40.03     27.29 o 
 -11   0  16     1744.20     1592.82     79.14 o 
 -10   0  16       69.18       70.04     27.29 o 
  -9   0  16      219.19      275.63     37.30 o 
  -8   0  16       37.61       40.93     24.56 o 
  -7   0  16      126.61       70.04     25.47 o 
  -6   0  16       16.37        1.82     20.92 o 
  -5   0  16     1147.87     1302.64     69.13 o 
  -4   0  16       46.83       20.92     24.56 o 
  -3   0  16      914.71     1007.00     60.95 o 
  -2   0  16       14.35       25.47     23.65 o 
  -1   0  16     4016.66     3901.54    144.64 o 
   0   0  16      724.60      678.61     50.03 o 
   1   0  16      152.92      274.72     36.39 o 
   2   0  16       56.22       49.12     25.47 o 
   3   0  16       10.53       23.65     24.56 o 
   4   0  16      113.41      142.82     30.93 o 
   5   0  16        7.77        0.00     21.83 o 
   6   0  16      137.25      181.93     33.66 o 
   7   0  16        4.85        6.37     22.74 o 
   8   0  16      130.58      158.28     34.57 o 
   9   0  16     1646.37     1640.12     84.60 o 
  10   0  16      162.57      191.94     37.30 o 
  11   0  16     1217.18     1140.72     68.22 o 
  12   0  16      417.61      436.64     48.21 o 
  13   0  16     1234.10     1142.54     69.13 o 
  14   0  16     1740.40     1711.98     90.06 o 
  15   0  16     1034.59      975.16     68.22 o 
  16   0  16      385.42      361.14     48.21 o 
 -22   1  16        1.07        0.00     15.83 o 
 -21   1  16        4.90        8.38     18.27 o 
 -20   1  16       33.79       31.51     18.85 o 
 -19   1  16       40.16       12.84     17.04 o 
 -18   1  16       90.13       84.34     19.84 o 
 -17   1  16       17.43       46.28     18.68 o 
 -16   1  16       52.49       67.10     19.49 o 
 -15   1  16        6.96       25.65     17.65 o 
 -14   1  16       35.20       22.44     16.34 o 
 -13   1  16       14.74       13.51     15.62 o 
 -12   1  16       14.31       12.65     15.52 o 
 -11   1  16       11.66       16.04     19.00 o 
 -10   1  16      119.56      120.28     26.21 o 
  -9   1  16       17.15        7.53     13.97 o 
  -8   1  16        7.39        8.30     17.13 o 
  -7   1  16       17.38       15.74     15.19 o 
  -6   1  16      239.99      258.68     43.39 o 
  -5   1  16      472.31      401.53     26.83 o 
  -4   1  16       40.22       17.33     19.52 o 
  -3   1  16      268.12      272.86     23.41 o 
  -2   1  16        9.65       25.93     14.85 o 
  -1   1  16       83.56       80.52     18.01 o 
   0   1  16      146.08      159.13     21.46 o 
   1   1  16        7.46        0.00     13.80 o 
   2   1  16        2.60       10.17     14.44 o 
   3   1  16       83.18       77.95     17.21 o 
   4   1  16      275.07      319.27     27.44 o 
   5   1  16      206.12      241.56     33.97 o 
   6   1  16        1.85        0.00     14.27 o 
   7   1  16       54.48       55.77     16.72 o 
   8   1  16        0.27       20.62     17.33 o 
   9   1  16        4.69        8.29     18.19 o 
  10   1  16       56.41       47.29     18.97 o 
  11   1  16       14.27       14.72     17.33 o 
  12   1  16        1.60        5.28     17.98 o 
  13   1  16        1.62       13.87     38.66 o 
  14   1  16      103.65       84.39     27.74 o 
  15   1  16        3.06       18.09     20.25 o 
 -20   2  16       10.19        0.00     17.98 o 
 -19   2  16      127.18      108.14     21.64 o 
 -18   2  16      173.15      192.35     25.36 o 
 -17   2  16      606.27      534.40     33.57 o 
 -16   2  16       27.79       37.91     19.08 o 
 -15   2  16     1134.25     1122.51     43.99 o 
 -14   2  16      134.58      102.15     21.25 o 
 -13   2  16      399.72      462.52     31.33 o 
 -12   2  16       21.79       18.15     16.03 o 
 -11   2  16      814.63      806.55     60.33 o 
 -10   2  16        2.81        0.00     14.29 o 
  -9   2  16      454.30      526.27     31.94 o 
  -8   2  16        0.81        0.00     15.02 o 
  -7   2  16      327.76      289.78     24.97 o 
  -6   2  16        8.45        0.00     15.02 o 
  -5   2  16     1801.42     1716.77     83.14 o 
  -4   2  16      186.91      151.98     20.69 o 
  -3   2  16      504.09      505.21     29.40 o 
  -2   2  16       32.98       29.11     16.29 o 
  -1   2  16     1820.60     1806.98     53.27 o 
   0   2  16      217.69      224.50     23.13 o 
   1   2  16      414.88      460.87     31.77 o 
   2   2  16       89.02       66.75     14.31 o 
   3   2  16      447.43      459.87     24.56 o 
   4   2  16       19.02       19.92     13.02 o 
   5   2  16      303.74      412.45     24.01 o 
   6   2  16      327.06      322.62     22.16 o 
   7   2  16       30.43       34.18     16.83 o 
   8   2  16        6.75        0.00     15.35 o 
   9   2  16      681.50      682.48     76.17 o 
  10   2  16      510.09      544.30     32.90 o 
  11   2  16       72.51       32.46     19.61 o 
  12   2  16       78.15       83.74     22.49 o 
  13   2  16      420.99      393.91     45.48 o 
  14   2  16      715.02      742.70     60.95 o 
 -17   3  16        0.17        0.00     17.07 o 
 -16   3  16      113.56      154.31     25.81 o 
 -15   3  16      116.93      108.42     21.30 o 
 -14   3  16        9.71       57.62     19.03 o 
 -13   3  16        5.46        0.00     16.68 o 
 -12   3  16      212.95      212.07     24.02 o 
 -11   3  16       15.21        8.74     16.19 o 
 -10   3  16      255.30      270.52     25.37 o 
  -9   3  16        1.78        0.00     14.31 o 
  -8   3  16       20.21        3.32     20.51 o 
  -7   3  16       43.78       15.81     16.20 o 
  -6   3  16      199.06      202.20     23.43 o 
  -5   3  16       69.56       37.37     16.50 o 
  -4   3  16      187.10      185.89     22.34 o 
  -3   3  16        4.65        0.28     15.03 o 
  -2   3  16       69.15       47.19     15.24 o 
  -1   3  16       19.92       14.67     14.26 o 
   0   3  16      303.13      326.54     22.16 o 
   1   3  16       11.51        8.89     13.72 o 
   2   3  16      162.58      140.00     17.54 o 
   3   3  16      296.46      309.80     22.48 o 
   4   3  16      185.32      161.11     18.67 o 
   5   3  16       36.92        3.74     17.21 o 
   6   3  16        8.19       16.09     17.41 o 
   7   3  16       68.68       54.19     19.84 o 
   8   3  16       44.10       40.42     19.38 o 
   9   3  16       97.95       93.63     21.54 o 
  10   3  16      208.31      176.25     26.64 o 
  11   3  16       48.17       37.80     22.77 o 
 -12   4  16       37.23        0.00     35.48 o 
 -11   4  16      310.00      399.85     39.88 o 
 -10   4  16       30.44        0.00     23.14 o 
  -9   4  16      144.82      176.88     31.81 o 
  -8   4  16       29.83       11.67     53.22 o 
  -7   4  16      262.56      245.42     33.06 o 
  -6   4  16        1.63        0.00     21.97 o 
  -5   4  16      215.85      200.22     32.51 o 
  -4   4  16       10.75        0.00     17.79 o 
  -3   4  16      171.40      171.63     24.86 o 
  -2   4  16       33.65        0.00     18.46 o 
  -1   4  16      135.39      147.75     23.60 o 
   0   4  16       86.71       98.78     21.64 o 
   1   4  16      166.54      196.63     25.28 o 
   2   4  16        1.71        0.00     21.55 o 
   3   4  16      232.74      245.64     26.63 o 
   4   4  16      175.09      168.69     25.25 o 
   5   4  16      102.42      103.19     22.09 o 
   6   4  16        1.36        0.00     18.34 o 
 -20   1  17      118.63       99.03     21.06 o 
 -19   1  17        5.17       27.78     20.05 o 
 -18   1  17      143.54      189.89     24.02 o 
 -17   1  17       15.01        0.00     15.43 o 
 -16   1  17      682.97      634.25     36.93 o 
 -15   1  17      155.05      136.90     21.62 o 
 -14   1  17      531.05      464.53     30.95 o 
 -13   1  17      232.63      219.54     25.37 o 
 -12   1  17      661.42      671.72     33.49 o 
 -11   1  17       54.36       34.83     20.95 o 
 -10   1  17      828.09      850.93     37.15 o 
  -9   1  17      364.16      413.52     29.02 o 
  -8   1  17      140.02      140.84     27.05 o 
  -7   1  17       52.38       35.89     16.94 o 
  -6   1  17      954.86      927.90     38.64 o 
  -5   1  17      761.40      741.93     45.75 o 
  -4   1  17       33.98       33.30     20.50 o 
  -3   1  17      558.06      591.22     45.68 o 
  -2   1  17     1212.83     1237.89     71.79 o 
  -1   1  17      833.99      851.37     36.93 o 
   0   1  17      122.86      167.24     21.07 o 
   1   1  17      770.16      770.96     34.97 o 
   2   1  17      236.10      222.51     23.46 o 
   3   1  17        5.28       23.08     15.85 o 
   4   1  17       76.96      112.35     20.01 o 
   5   1  17      489.45      498.06     31.15 o 
   6   1  17      428.96      446.08     33.76 o 
   7   1  17       58.65       50.96     19.55 o 
   8   1  17       22.53       14.20     19.56 o 
   9   1  17       41.97       25.49     18.90 o 
  10   1  17        0.49        0.00     17.68 o 
  11   1  17      619.01      593.63     40.52 o 
  12   1  17        0.06        0.00     22.29 o 
  13   1  17      484.37      481.86     46.39 o 
 -18   2  17       82.74       86.72     20.72 o 
 -17   2  17       91.38      122.05     35.84 o 
 -16   2  17      120.45      108.47     21.98 o 
 -15   2  17        1.00        0.00     15.93 o 
 -14   2  17        4.47        0.00     24.54 o 
 -13   2  17       36.37       51.16     18.23 o 
 -12   2  17       25.48       14.52     16.47 o 
 -11   2  17       84.00       85.14     19.95 o 
 -10   2  17        5.61        0.00     20.79 o 
  -9   2  17       24.95        7.32     27.22 o 
  -8   2  17        0.23        0.00     16.10 o 
  -7   2  17       24.82       42.14     17.28 o 
  -6   2  17       19.60        1.57     24.07 o 
  -5   2  17        1.91        0.00     15.28 o 
  -4   2  17      167.51      214.81     23.02 o 
  -3   2  17        2.11        0.84     16.06 o 
  -2   2  17       11.08       46.01     17.88 o 
  -1   2  17       49.66       87.37     18.73 o 
   0   2  17      593.49      513.24     31.77 o 
   1   2  17       37.19       45.83     17.85 o 
   2   2  17      400.81      412.95     45.66 o 
   3   2  17       51.84       63.23     19.21 o 
   4   2  17      129.24      173.37     33.11 o 
   5   2  17       12.10        0.00     16.43 o 
   6   2  17        0.93        0.00     13.29 o 
   7   2  17        0.42       23.98     18.51 o 
   8   2  17        1.40       23.77     20.61 o 
   9   2  17       57.62       58.46     19.88 o 
  10   2  17       99.43      134.59     26.79 o 
  11   2  17       59.94       81.82     37.30 o 
 -15   3  17        3.80       10.89     18.26 o 
 -14   3  17      184.87      186.69     28.14 o 
 -13   3  17       82.58       90.80     20.31 o 
 -12   3  17      413.32      381.25     29.72 o 
 -11   3  17      123.34      175.21     29.08 o 
 -10   3  17      258.50      269.49     25.75 o 
  -9   3  17      211.86      176.86     22.87 o 
  -8   3  17       81.65       89.29     19.38 o 
  -7   3  17       91.06       64.68     19.26 o 
  -6   3  17      185.64      183.80     22.69 o 
  -5   3  17      239.44      244.89     25.10 o 
  -4   3  17      101.21       95.58     20.34 o 
  -3   3  17       95.23      108.63     20.15 o 
  -2   3  17      230.64      229.82     24.50 o 
  -1   3  17      352.70      370.71     33.99 o 
   0   3  17      230.66      251.86     24.82 o 
   1   3  17      577.09      555.71     38.78 o 
   2   3  17        2.83        0.00     16.70 o 
   3   3  17      263.66      253.42     26.45 o 
   4   3  17      138.21      171.54     24.39 o 
   5   3  17      106.06       77.47     20.98 o 
   6   3  17       41.73       41.52     33.80 o 
   7   3  17       70.75       79.18     21.40 o 
   8   3  17       59.08       68.32     21.30 o 
  -7   4  17       78.17       64.55     27.31 o 
  -6   4  17      114.29       78.70     28.03 o 
  -5   4  17      110.47      133.65     28.75 o 
  -4   4  17       62.30       26.01     25.93 o 
  -3   4  17       70.76       44.99     53.22 o 
  -2   4  17        8.39        0.00     28.20 o 
  -1   4  17      263.81      237.58     34.71 o 
   0   4  17      116.57       76.42     22.57 o 
 -18   0  18      180.18      260.16     44.57 o 
 -17   0  18      306.67      328.39     47.30 o 
 -16   0  18      552.44      450.28     52.76 o 
 -15   0  18       26.25       23.65     28.20 o 
 -14   0  18      403.73      375.69     46.39 o 
 -13   0  18       40.68       50.03     27.29 o 
 -12   0  18      147.80      124.62     34.57 o 
 -11   0  18      105.40      116.44     32.75 o 
 -10   0  18      698.45      707.72     56.40 o 
  -9   0  18        0.25        0.00     23.65 o 
  -8   0  18      700.25      594.01     56.40 o 
  -7   0  18      224.06      212.86     36.39 o 
  -6   0  18     1226.19     1017.00     64.59 o 
  -5   0  18        7.95        0.00     23.65 o 
  -4   0  18     1755.29     1864.81     91.88 o 
  -3   0  18       19.42       45.48     28.20 o 
  -2   0  18      743.70      686.80     56.40 o 
  -1   0  18        4.85       48.21     28.20 o 
   0   0  18     1958.73     2265.06    103.70 o 
   1   0  18        1.55        0.00     26.38 o 
   2   0  18      258.00      191.94     36.39 o 
   3   0  18        3.00       33.66     28.20 o 
   4   0  18     1022.35      934.22     62.77 o 
   5   0  18      108.53      110.98     33.66 o 
   6   0  18      225.27      229.23     39.12 o 
   7   0  18      161.80      192.85     35.48 o 
   8   0  18       71.60       33.66     27.29 o 
   9   0  18        6.87        0.00     25.47 o 
  10   0  18      236.19      277.45     42.75 o 
  11   0  18      640.19      621.30     60.95 o 
 -18   1  18        1.45       18.80     18.84 o 
 -17   1  18        0.35       17.72     17.55 o 
 -16   1  18        7.32        0.52     16.84 o 
 -15   1  18        6.32        0.00     20.39 o 
 -14   1  18        6.85        1.54     18.50 o 
 -13   1  18       23.55       18.41     17.09 o 
 -12   1  18        0.33        0.00     18.49 o 
 -11   1  18       30.51       37.74     18.30 o 
 -10   1  18       33.10       30.88     23.81 o 
  -9   1  18        3.15       11.61     16.13 o 
  -8   1  18       18.18       29.08     17.33 o 
  -7   1  18       42.91       36.56     25.34 o 
  -6   1  18        5.72       20.77     16.52 o 
  -5   1  18       18.20       40.54     31.64 o 
  -4   1  18       10.48       33.89     15.67 o 
  -3   1  18       17.95       19.76     16.95 o 
  -2   1  18        1.51       13.63     16.99 o 
  -1   1  18      154.74      179.93     24.70 o 
   0   1  18      436.31      474.43     36.55 o 
   1   1  18       82.10      129.31     43.99 o 
   2   1  18        0.03       15.96     16.22 o 
   3   1  18        5.94       30.97     31.96 o 
   4   1  18       25.39       16.26     17.34 o 
   5   1  18       21.44       19.90     17.61 o 
   6   1  18        2.09        0.00     16.96 o 
   7   1  18       24.49       24.82     18.90 o 
   8   1  18       18.39       21.75     20.55 o 
   9   1  18        2.78        0.00     18.97 o 
  10   1  18       85.54       87.46     33.20 o 
 -16   2  18       87.14       54.92     20.41 o 
 -15   2  18       57.66       57.61     20.16 o 
 -14   2  18      118.80      106.03     21.86 o 
 -13   2  18        1.76        0.00     16.91 o 
 -12   2  18      169.47      114.74     21.98 o 
 -11   2  18      133.13      108.50     21.81 o 
 -10   2  18      501.63      579.85     35.58 o 
  -9   2  18       14.59       30.86     18.84 o 
  -8   2  18      481.10      478.76     32.47 o 
  -7   2  18       60.44       63.93     19.85 o 
  -6   2  18      749.54      818.56     38.53 o 
  -5   2  18        6.35        0.00     17.29 o 
  -4   2  18      667.95      713.20     35.96 o 
  -3   2  18       19.62       35.49     17.41 o 
  -2   2  18      447.94      439.19     30.56 o 
  -1   2  18      102.44      122.73     27.43 o 
   0   2  18      657.40      700.27     36.17 o 
   1   2  18       12.20       37.09     19.34 o 
   2   2  18      137.84      136.05     22.34 o 
   3   2  18        8.16       19.05     17.45 o 
   4   2  18      293.38      277.56     26.40 o 
   5   2  18      137.91      121.59     21.74 o 
   6   2  18      257.69      267.03     26.60 o 
   7   2  18        1.24        0.00     16.72 o 
   8   2  18      101.00      149.27     35.79 o 
 -11   3  18        7.19        0.00     16.50 o 
 -10   3  18       44.45       19.34     17.43 o 
  -9   3  18       76.75      100.52     21.48 o 
  -8   3  18        4.63        9.98     17.56 o 
  -7   3  18       39.80       28.38     18.26 o 
  -6   3  18        0.27        0.00     25.32 o 
  -5   3  18      249.72      267.66     26.48 o 
  -4   3  18        1.69        2.10     16.35 o 
  -3   3  18       17.66        9.64     30.10 o 
  -2   3  18        3.82       23.38     17.85 o 
  -1   3  18      314.93      298.91     33.36 o 
   0   3  18       35.83       17.44     22.69 o 
   1   3  18      145.31      117.97     30.28 o 
   2   3  18        0.27        0.00     24.96 o 
   3   3  18       14.36        0.00     23.82 o 
   4   3  18       10.93       17.82     25.93 o 
 -15   1  19      191.56      211.85     28.54 o 
 -14   1  19       22.02       58.86     24.81 o 
 -13   1  19       71.84       48.32     32.99 o 
 -12   1  19        1.08        0.00     16.61 o 
 -11   1  19       44.34       51.35     19.38 o 
 -10   1  19       18.98        0.00     16.75 o 
  -9   1  19      325.04      329.77     31.84 o 
  -8   1  19      155.67      169.60     23.47 o 
  -7   1  19      443.22      411.28     31.10 o 
  -6   1  19      139.04      134.79     22.78 o 
  -5   1  19     1150.82     1241.44     46.67 o 
  -4   1  19      598.38      594.51     35.82 o 
  -3   1  19      282.72      258.67     35.67 o 
  -2   1  19      307.49      385.12     29.74 o 
  -1   1  19      321.22      409.71     29.92 o 
   0   1  19       90.43       74.72     19.28 o 
   1   1  19      186.00      213.75     24.44 o 
   2   1  19      242.61      340.89     32.80 o 
   3   1  19      114.28      127.49     24.76 o 
   4   1  19      380.85      350.25     33.08 o 
   5   1  19      309.87      345.09     48.21 o 
   6   1  19      402.60      364.35     34.02 o 
   7   1  19       16.47        0.00     34.57 o 
 -12   2  19       22.26       21.48     24.36 o 
 -11   2  19       16.13       24.04     19.62 o 
 -10   2  19       54.72       54.21     20.21 o 
  -9   2  19       21.60       20.01     19.03 o 
  -8   2  19        0.40        0.00     16.82 o 
  -7   2  19        7.70        7.28     16.98 o 
  -6   2  19       48.85       41.22     18.90 o 
  -5   2  19       45.75       31.63     18.49 o 
  -4   2  19       22.04       18.91     16.98 o 
  -3   2  19        1.47       12.74     17.86 o 
  -2   2  19      116.52      141.33     22.70 o 
  -1   2  19      177.38      136.03     22.73 o 
   0   2  19        0.69       27.97     19.67 o 
   1   2  19       82.31       50.15     18.98 o 
   2   2  19        2.30       11.23     18.02 o 
   3   2  19        3.96        0.00     17.28 o 
   4   2  19        0.17        0.00     17.19 o 
 -11   0  20       57.01       60.95     30.93 o 
 -10   0  20       41.26       50.94     30.02 o 
  -9   0  20      215.39      187.39     39.12 o 
  -8   0  20        4.75        0.00     27.29 o 
  -7   0  20      138.94      115.53     36.39 o 
  -6   0  20      182.97      204.67     39.12 o 
  -5   0  20     1443.94     1292.63     78.23 o 
  -4   0  20        1.73       13.64     27.29 o 
  -3   0  20      591.15      716.81     65.50 o 
  -2   0  20       73.01       58.22     30.93 o 
  -1   0  20      406.35      360.23     49.12 o 
   0   0  20       45.15       15.46     27.29 o 
   1   0  20      439.12      528.51     57.31 o 
   2   0  20      129.92      146.46     37.30 o 
   3   0  20      318.05      355.68     48.21 o 
 -10   1  20        5.83       25.44     18.77 o 
  -9   1  20        1.87        2.35     17.24 o 
  -8   1  20       33.48       32.92     18.46 o 
  -7   1  20        2.91       37.79     27.13 o 
  -6   1  20        3.78       13.43     25.57 o 
  -5   1  20       62.14       85.63     29.83 o 
  -4   1  20       28.01       44.02     20.71 o 
  -3   1  20        1.17       30.22     18.21 o 
  -2   1  20        9.73       12.87     17.98 o 
  -1   1  20        0.63       14.92     19.56 o 
   0   1  20       40.49       27.74     21.23 o 
   1   1  20       55.87       70.39     22.18 o 
   2   1  20        0.14        0.00     21.83 o 
                                                 
